# Supplementary material for: Tumor-Infiltrating Immune Cell Signature Predicts the Prognosis and Chemosensitivity of Patients With Pancreatic Ductal Adenocarcinoma
Source: Front Oncol. 2020 Sep 25;10:557638. doi: 10.3389/fonc.2020.557638 (PMC7545319; doi:10.3389/fonc.2020.557638)
Supplement: Supplementary file 1 [file Data_Sheet_1.xlsx]

## Sheet: Description
Description
TableS1: Collecting datasets of pancreatic ductal carcinoma with survival data.
TableS2: Results of univariable cox analysis and meta-analysis of 28 immune cells for the OS in Training cohorts
TableS3: The TICS cores of each patient in the training cohorts.
TableS4: Univariable analysis for OS in the Training Sets and Validation Sets
TableS5: Prognosis analysis of TICS in Pan-cancers
TableS6: The detailed enrichment score of High and Low TICS groups in different immune-related GO terms
TableS7: The avaiable GO terms analysis for TICS in training cohorts
TableS8: The avaiable KEGG terms analysis for TICS in training cohorts

## Sheet: S1
TableS1: Collecting datasets of pancreatic ductal carcinoma with survival data.
source	Dataset names	RNA types	platform	country	Number of PADC patients	Number of Chemotherapy patients
Training Sets
TCGA	PAAD-US	RNA sequence	Illumina	USA	146	88
ICGC	PACA-AU	Microarray data	GPL10558	Australian	267	14
ICGC	PACA-CA	RNA sequence	Illumina	Canadian	182	106
GEO	GSE62452	Microarray data	GPL6244	USA	66	Unknown
Validation Sets
GEO	GSE71729	Microarray data	GPL20769	USA	125	Unknown
GEO	GSE57495	Microarray data	GPL15048	USA	63	Unknown
PACA: Pancreatic Cancer; PAAD: Pancreatic ductal carcinoma

## Sheet: S2
TableS2: Results of univariable cox analysis and meta-analysis of 28 immune cells for the OS in Training cohorts
Immune Cells	ICGC_PACA_CA		ICGC_PACA_AU		TCGA-PAAD-US		GSE62452_USA		Meta-Analysis results
	HR	CI95%	HR	CI95%	HR	CI95%	HR	CI95%	HR	CI95%	p-value
Activated.B.cell	0.795	0.574-1.101	0.674	0.493-0.921	0.709	0.46-1.092	0.882	0.505-1.539	0.741	0.614-0.895	0.002
Activated.CD4.T.cell	1.213	0.878-1.677	1.472	1.077-2.012	1.57	1.018-2.422	1.872	0.981-3.574	1.423	1.176-1.723	<0.001
Activated.CD8.T.cell	0.774	0.558-1.072	1.016	0.745-1.385	1.012	0.659-1.554	0.801	0.453-1.416	0.904	0.749-1.090	0.29
Activated.dendritic.cell	1.305	0.942-1.807	0.983	0.72-1.342	0.835	0.543-1.284	1.521	0.809-2.859	1.091	0.902-1.320	0.369
CD56bright.natural.killer.cell	0.694	0.501-0.961	0.925	0.677-1.263	0.948	0.616-1.458	0.794	0.445-1.419	0.83	0.687-1.003	0.053
CD56dim.natural.killer.cell	1.17	0.844-1.62	1	0.733-1.366	0.771	0.502-1.185	1.412	0.798-2.499	1.041	0.862-1.257	0.676
Central.memory.CD4.T.cell	0.854	0.617-1.181	0.945	0.692-1.289	0.633	0.408-0.981	1.388	0.764-2.52	0.88	0.728-1.064	0.187
Central.memory.CD8.T.cell	1.218	0.88-1.685	0.834	0.611-1.139	0.69	0.448-1.064	1.027	0.57-1.851	0.934	0.774-1.129	0.481
Effector.memeory.CD4.T.cell	0.842	0.609-1.164	1.226	0.897-1.676	0.853	0.555-1.311	0.852	0.485-1.494	0.968	0.802-1.168	0.734
Effector.memeory.CD8.T.cell	1.099	0.795-1.519	0.829	0.607-1.132	0.898	0.585-1.379	1.103	0.62-1.965	0.954	0.790-1.152	0.625
Eosinophil	0.829	0.599-1.148	0.775	0.567-1.059	0.976	0.634-1.503	1.059	0.603-1.858	0.858	0.710-1.036	0.11
Gamma.delta.T.cell	1.234	0.892-1.708	1.043	0.765-1.423	0.821	0.534-1.263	1.225	0.686-2.188	1.072	0.888-1.294	0.467
Immature..B.cell	0.824	0.595-1.142	0.837	0.614-1.142	0.869	0.565-1.334	0.865	0.49-1.527	0.842	0.698-1.016	0.073
Immature.dendritic.cell	1.095	0.792-1.515	0.96	0.703-1.31	0.797	0.518-1.226	1.382	0.759-2.516	1.004	0.831-1.213	0.964
Macrophage	0.872	0.63-1.207	0.802	0.588-1.094	0.787	0.512-0.98	0.738	0.422-1.288	0.814	0.675-0.982	0.032
Mast.cell	0.87	0.629-1.204	0.95	0.697-1.296	0.839	0.546-1.289	0.737	0.418-1.299	0.876	0.727-1.057	0.168
MDSC	0.736	0.531-1.021	0.903	0.662-1.232	0.921	0.599-1.415	0.907	0.51-1.61	0.848	0.702-1.023	0.085
Memory.B.cell	0.765	0.553-1.06	0.915	0.669-1.249	1.38	0.891-2.138	1.014	0.569-1.808	0.94	0.778-1.136	0.523
Monocyte	0.783	0.567-1.083	0.743	0.544-1.014	0.491	0.317-0.76	0.72	0.397-1.308	0.697	0.577-0.843	<0.001
Natural.killer.cell	1.057	0.765-1.461	0.854	0.626-1.165	0.702	0.455-1.082	1.565	0.786-3.115	0.928	0.766-1.123	0.441
Natural.killer.T.cell	1.12	0.809-1.549	0.857	0.628-1.17	1.037	0.67-1.603	1.5	0.826-2.724	1.029	0.852-1.244	0.765
Neutrophil	1.246	0.901-1.724	1.446	1.058-1.976	1.137	0.739-1.75	1.202	0.687-2.103	1.287	1.066-1.553	0.009
Plasmacytoid.dendritic.cell	1.025	0.741-1.418	0.889	0.651-1.214	0.624	0.406-0.959	1.23	0.698-2.169	0.903	0.748-1.090	0.288
Regulatory.T.cell	1.011	0.731-1.398	1.013	0.743-1.382	0.855	0.556-1.314	0.897	0.51-1.576	0.967	0.802-1.167	0.727
T.follicular.helper.cell	0.893	0.646-1.235	0.77	0.564-1.052	0.747	0.486-1.15	1.121	0.638-1.97	0.839	0.695-1.013	0.067
Type.1.T.helper.cell	0.859	0.621-1.188	0.886	0.649-1.21	0.913	0.594-1.402	0.769	0.436-1.356	0.868	0.719-1.048	0.14
Type.17.T.helper.cell	0.938	0.676-1.3	0.656	0.479-0.898	0.92	0.598-1.414	0.91	0.518-1.599	0.818	0.677-0.988	0.037
Type.2.T.helper.cell	1.108	0.801-1.531	1.094	0.799-1.497	0.996	0.649-1.531	1.381	0.741-2.575	1.102	0.912-1.333	0.315
Note: red font means the cell was significantly related with OS in each cohort.

## Sheet: S3
TableS3:The TICS cores of each patient in the training cohorts.
Dataset	Sample_ID	OS	OS_time	TICScores	TICSsubtype	AJCCStage	Response_Chemotherapy
TCGA	TCGA.2J.AAB6.01A	1	9.76667	-12.4411	low	I+II	PD
TCGA	TCGA.2J.AAB8.01A	0	2.66667	-10.5092	low	I+II
TCGA	TCGA.2J.AAB9.01A	1	20.9	4.27387	high	I+II	CR
TCGA	TCGA.2J.AABA.01A	1	20.2333	-5.87801	low	I+II	PD
TCGA	TCGA.2J.AABE.01A	0	22.5333	1.96572	high	I+II	CR
TCGA	TCGA.2J.AABF.01A	1	23.0333	0.107808	high	I+II	PD
TCGA	TCGA.2J.AABK.01A	0	16.1333	-8.2103	low	I+II	CR
TCGA	TCGA.2J.AABO.01A	0	14.6667	-3.76213	low	I+II	PD
TCGA	TCGA.2J.AABR.01A	0	14.6	6.5683	high	I+II	PD
TCGA	TCGA.2J.AABT.01A	0	10.6333	-0.595729	high	I+II
TCGA	TCGA.2J.AABU.01A	1	9.23333	-7.47707	low	I+II	PD
TCGA	TCGA.2J.AABV.01A	1	21.7333	2.75578	high	I+II	PD
TCGA	TCGA.2L.AAQA.01A	1	4.76667	-15.9965	low	I+II	PD
TCGA	TCGA.2L.AAQE.01A	1	22.8	3.3405	high	I+II	PD
TCGA	TCGA.2L.AAQI.01A	1	3.43333	-2.62872	low	I+II	PD
TCGA	TCGA.2L.AAQJ.01A	1	13.1333	1.98125	high	III+IV	PD
TCGA	TCGA.2L.AAQL.01A	1	9.73333	5.87417	high	I+II
TCGA	TCGA.3A.A9I5.01A	0	59.8	16.6592	high	I+II	CR
TCGA	TCGA.3A.A9I7.01A	0	44.1	3.53949	high	I+II
TCGA	TCGA.3A.A9I9.01A	1	21.1333	2.58458	high	I+II	SD
TCGA	TCGA.3A.A9IB.01A	1	7.46667	-4.90858	low	I+II
TCGA	TCGA.3A.A9IC.01A	1	24.6	-8.62243	low	I+II	SD
TCGA	TCGA.3A.A9IH.01A	0	34.0333	-1.16107	high	I+II	SD
TCGA	TCGA.3A.A9IU.01A	1	15.2667	-0.411567	high	I+II
TCGA	TCGA.3A.A9IX.01A	0	34.5667	11.1676	high	I+II	CR
TCGA	TCGA.3A.A9IZ.01A	1	10.2667	-11.1751	low	I+II	PD
TCGA	TCGA.3A.A9J0.01A	0	24.7667	-4.67137	low	I+II	PD
TCGA	TCGA.3E.AAAY.01A	0	76.1667	-0.0689034	high	I+II	CR
TCGA	TCGA.3E.AAAZ.01A	1	72.7333	-9.13167	low	I+II
TCGA	TCGA.F2.6880.01A	0	9.83333	-0.422159	high	I+II	CR
TCGA	TCGA.F2.7273.01A	1	19.7333	8.09284	high	I+II	PD
TCGA	TCGA.F2.7276.01A	1	7.2	4.58989	high	I+II	PD
TCGA	TCGA.F2.A44G.01A	1	7.76667	-8.16688	low	I+II	CR
TCGA	TCGA.F2.A44H.01A	0	19.5333	5.39317	high	I+II	CR
TCGA	TCGA.F2.A7TX.01A	1	3.16667	-4.95741	low	I+II
TCGA	TCGA.F2.A8YN.01A	0	17.2333	-0.720194	high	I+II	PD
TCGA	TCGA.FB.A4P5.01A	1	5.96667	7.07417	high	I+II
TCGA	TCGA.FB.A4P6.01A	0	25.5667	9.09422	high	I+II	CR
TCGA	TCGA.FB.A545.01A	1	24.4	-8.96527	low	I+II	PD
TCGA	TCGA.FB.A5VM.01A	1	16.6	-3.44221	low	I+II	PD
TCGA	TCGA.FB.A78T.01A	1	12.5	4.51496	high	I+II	CR
TCGA	TCGA.FB.AAPP.01A	1	16.1667	-4.87731	low	I+II	PD
TCGA	TCGA.FB.AAPQ.01A	1	37.6667	-10.244	low	I+II	PD
TCGA	TCGA.FB.AAPS.01A	0	7.6	5.60913	high	I+II
TCGA	TCGA.FB.AAPU.01A	1	12.7	-9.55237	low	I+II
TCGA	TCGA.FB.AAPY.01A	1	35.3	16.3022	high	I+II	CR
TCGA	TCGA.FB.AAPZ.01A	0	23.8667	-2.53518	low	I+II	PD
TCGA	TCGA.FB.AAQ0.01A	1	15.7667	-9.11332	low	I+II
TCGA	TCGA.FB.AAQ1.01A	1	4.1	1.15852	high	I+II
TCGA	TCGA.FB.AAQ2.01A	1	5.1	-12.8171	low	I+II
TCGA	TCGA.FB.AAQ3.01A	1	1.03333	-2.81988	low	I+II
TCGA	TCGA.FB.AAQ6.01A	1	8.13333	-13.7266	low	I+II	PD
TCGA	TCGA.H6.8124.01A	0	13.0667	-6.61203	low	I+II	CR
TCGA	TCGA.HV.A5A3.01A	1	4.26667	-7.03482	low	I+II
TCGA	TCGA.HV.A5A4.01A	0	7.73333	0.0667213	high	I+II
TCGA	TCGA.HV.A5A5.01A	0	9.63333	1.08154	high	I+II
TCGA	TCGA.HV.A5A6.01A	1	67.8667	-6.53191	low	I+II	PD
TCGA	TCGA.HV.A7OL.01A	0	8.4	5.14418	high	I+II
TCGA	TCGA.HV.AA8V.01A	0	30.6667	7.61924	high	I+II	SD
TCGA	TCGA.HV.AA8X.01A	1	17.7333	-9.07569	low	I+II	SD
TCGA	TCGA.HZ.7918.01A	0	32.3	4.45238	high	I+II	CR
TCGA	TCGA.HZ.7919.01A	1	19.7667	-4.81909	low	I+II
TCGA	TCGA.HZ.7920.01A	1	7.86667	2.29294	high	I+II	CR
TCGA	TCGA.HZ.7922.01A	0	0.133333	0.276877	high	I+II
TCGA	TCGA.HZ.7923.01A	0	10.4667	6.11477	high	I+II	CR
TCGA	TCGA.HZ.7924.01A	0	28	2.72408	high	I+II	PD
TCGA	TCGA.HZ.7925.01A	1	20.4667	-11.4561	low	I+II
TCGA	TCGA.HZ.7926.01A	1	17.2667	5.11252	high	I+II
TCGA	TCGA.HZ.8001.01A	0	23.5333	7.47705	high	III+IV	CR
TCGA	TCGA.HZ.8002.01A	1	12.2	1.15068	high	I+II
TCGA	TCGA.HZ.8003.01A	1	19.8667	1.88005	high	I+II
TCGA	TCGA.HZ.8005.01A	1	4	-9.17702	low	I+II
TCGA	TCGA.HZ.8315.01A	1	9.96667	4.62987	high	I+II
TCGA	TCGA.HZ.8317.01A	1	12.6	-8.74433	low	I+II	PD
TCGA	TCGA.HZ.8636.01A	1	18.1667	-2.06391	high	III+IV
TCGA	TCGA.HZ.8637.01A	1	17.2333	7.2322	high	I+II	CR
TCGA	TCGA.HZ.A49G.01A	0	22	10.3798	high	I+II	PD
TCGA	TCGA.HZ.A49H.01A	0	16.3667	0.273198	high	I+II	CR
TCGA	TCGA.HZ.A49I.01A	1	10.2667	14.0533	high	I+II	PD
TCGA	TCGA.HZ.A4BH.01A	0	6.46667	-4.13715	low	I+II
TCGA	TCGA.HZ.A77O.01A	1	5.33333	-4.9087	low	I+II	PD
TCGA	TCGA.HZ.A8P0.01A	0	0	-2.32568	low	I+II
TCGA	TCGA.HZ.A8P1.01A	0	0.233333	-14.5889	low	I+II
TCGA	TCGA.IB.7644.01A	1	13.1333	-1.88736	high	III+IV	PD
TCGA	TCGA.IB.7645.01A	1	50.0667	2.93911	high	I+II	PD
TCGA	TCGA.IB.7646.01A	1	4.83333	-14.2165	low	I+II
TCGA	TCGA.IB.7649.01A	1	15.5667	15.1033	high	I+II
TCGA	TCGA.IB.7651.01A	1	20.1	4.83534	high	I+II	PD
TCGA	TCGA.IB.7652.01A	0	37.2	7.74943	high	I+II	CR
TCGA	TCGA.IB.7654.01A	1	15.8667	4.00712	high	I+II
TCGA	TCGA.IB.7885.01A	0	41.9	0.87539	high	I+II	CR
TCGA	TCGA.IB.7886.01A	1	4.1	-7.62315	low	I+II
TCGA	TCGA.IB.7887.01A	1	3.66667	-8.57264	low	I+II
TCGA	TCGA.IB.7888.01A	1	44.4	4.49091	high	I+II	SD
TCGA	TCGA.IB.7889.01A	1	16.0333	12.6296	high	I+II	PD
TCGA	TCGA.IB.7890.01A	1	19.9333	-5.76352	low	I+II
TCGA	TCGA.IB.7891.01A	1	30.4333	10.2902	high	I+II	CR
TCGA	TCGA.IB.7893.01A	1	3.9	-9.04245	low	I+II
TCGA	TCGA.IB.7897.01A	1	16.2	-3.63409	low	I+II
TCGA	TCGA.IB.8126.01A	0	15.4	1.83565	high	III+IV	PD
TCGA	TCGA.IB.8127.01A	0	17.4	-3.58831	low	I+II	PD
TCGA	TCGA.IB.A5SO.01A	1	12.1667	3.06716	high	I+II	PD
TCGA	TCGA.IB.A5SP.01A	0	16.0667	-5.73599	low	I+II
TCGA	TCGA.IB.A5SQ.01A	1	7.3	1.74327	high	I+II
TCGA	TCGA.IB.A5SS.01A	1	15.3333	1.55247	high	I+II	CR
TCGA	TCGA.IB.A5ST.01A	0	21.1667	9.10779	high	I+II
TCGA	TCGA.IB.A6UF.01A	0	22.2	-10.7816	low	I+II	PR
TCGA	TCGA.IB.A6UG.01A	1	1.36667	-0.656413	high	I+II
TCGA	TCGA.IB.A7LX.01A	1	8.33333	-13.5601	low	I+II	PD
TCGA	TCGA.IB.A7M4.01A	0	16.1	-10.0355	low	I+II
TCGA	TCGA.IB.AAUM.01A	0	0.266667	5.48602	high	I+II
TCGA	TCGA.IB.AAUN.01A	1	4.8	-4.47335	low	I+II
TCGA	TCGA.IB.AAUO.01A	1	7.96667	-4.07986	low	I+II	PD
TCGA	TCGA.IB.AAUP.01A	0	14.3667	11.8582	high	I+II	CR
TCGA	TCGA.IB.AAUQ.01A	1	6.1	-4.72406	low	I+II	PD
TCGA	TCGA.IB.AAUR.01A	0	11.2667	18.7301	high	I+II
TCGA	TCGA.IB.AAUS.01A	0	7.5	8.91935	high	I+II
TCGA	TCGA.IB.AAUU.01A	0	8.16667	-0.281879	high	I+II	CR
TCGA	TCGA.IB.AAUV.01A	0	13.4667	3.81041	high	I+II	CR
TCGA	TCGA.IB.AAUW.01A	1	7.66667	6.60896	high	I+II	PD
TCGA	TCGA.L1.A7W4.01A	1	9.26667	-12.8286	low	I+II	PD
TCGA	TCGA.LB.A7SX.01A	1	13.1	-7.79506	low	I+II	SD
TCGA	TCGA.LB.A8F3.01A	0	12.6333	1.8338	high	I+II
TCGA	TCGA.LB.A9Q5.01A	1	10.4333	-3.11245	low	I+II	PD
TCGA	TCGA.M8.A5N4.01A	0	19.4667	-1.37131	high	I+II	PR
TCGA	TCGA.OE.A75W.01A	1	8.9	-8.50842	low	I+II	PD
TCGA	TCGA.PZ.A5RE.01A	1	15.6667	-2.16794	high	I+II	PD
TCGA	TCGA.Q3.A5QY.01A	0	13.8667	18.0491	high	I+II
TCGA	TCGA.Q3.AA2A.01A	0	3.16667	5.011	high	I+II
TCGA	TCGA.RB.AA9M.01A	0	9.53333	-4.39986	low	I+II	PD
TCGA	TCGA.RL.AAAS.01A	0	0.3	16.8186	high	I+II
TCGA	TCGA.S4.A8RM.01A	0	24.5667	-1.094	high	I+II	CR
TCGA	TCGA.S4.A8RO.01A	0	17.5	-10.8652	low	I+II	CR
TCGA	TCGA.S4.A8RP.01A	1	23.4	2.91786	high	I+II
TCGA	TCGA.US.A774.01A	1	23.1667	6.48015	high	I+II	PD
TCGA	TCGA.US.A779.01A	1	17.0333	8.83423	high	I+II
TCGA	TCGA.US.A77G.01A	1	0.4	-0.180963	high	I+II
TCGA	TCGA.US.A77J.01A	1	18.9333	19.4855	high	I+II
TCGA	TCGA.XD.AAUG.01A	0	14	2.8341	high	III+IV
TCGA	TCGA.XD.AAUH.01A	0	13.1667	8.98217	high	I+II
TCGA	TCGA.XD.AAUI.01A	1	12.2	4.22484	high	I+II	PD
TCGA	TCGA.XD.AAUL.01A	0	16.6	-0.204383	high	I+II	CR
TCGA	TCGA.XN.A8T3.01A	0	31.7	-1.75942	high	I+II	PD
TCGA	TCGA.YB.A89D.01A	0	11.6667	1.26043	high	I+II	CR
TCGA	TCGA.YY.A8LH.01A	0	67.2	-6.20164	low	I+II	CR
TCGA	TCGA.Z5.AAPL.01A	0	15.5667	9.73467	high	I+II	CR
ICGCCA	DO221539	0	57.7667	9.65797	high	I+II	CR
ICGCCA	DO221540	1	9.66667	8.16778	high	I+II	CR
ICGCCA	DO221541	1	6.5	-0.137473	high	I+II
ICGCCA	DO221542	0	12.5	10.6931	high	I+II	CR
ICGCCA	DO221543	0	68.1667	7.04109	high	I+II	CR
ICGCCA	DO221544	0	15.5667	11.8786	high	III+IV	CR
ICGCCA	DO221545	0	8.66667	-4.47699	low	I+II	CR
ICGCCA	DO221546	1	16	18.5998	high	I+II	CR
ICGCCA	DO224575	1	27.5333	-0.67257	high	I+II
ICGCCA	DO224633	1	24.7333	-11.8732	low	I+II
ICGCCA	DO224642	1	18.2333	6.52561	high	I+II
ICGCCA	DO224648	1	31.9333	-4.71387	low	I+II
ICGCCA	DO224656	1	40.2667	3.72313	high	I+II
ICGCCA	DO224688	1	21.1	11.2122	high	I+II
ICGCCA	DO224698	1	15.7333	-4.76302	low	I+II
ICGCCA	DO224705	1	15.1667	2.52531	high	I+II
ICGCCA	DO224712	1	7.96667	-3.21448	low	I+II
ICGCCA	DO224714	1	14.5667	-9.15879	low	I+II
ICGCCA	DO224719	1	17.4	9.73444	high	I+II
ICGCCA	DO224724	1	7.8	-13.0855	low	I+II
ICGCCA	DO224734	1	9.03333	3.06356	high	I+II
ICGCCA	DO224740	1	22.8	1.26659	high	I+II
ICGCCA	DO224745	1	15.2	2.33748	high	I+II
ICGCCA	DO224750	1	5.5	-7.45793	low	III+IV
ICGCCA	DO224752	0	8.56667	-3.09374	low	I+II
ICGCCA	DO224758	1	2.16667	-4.96833	low	I+II
ICGCCA	DO224764	0	8.13333	0.542419	high	I+II
ICGCCA	DO224767	1	10.8	5.32226	high	I+II
ICGCCA	DO224770	0	6.66667	1.53966	high	I+II
ICGCCA	DO224776	1	6.7	-0.0454867	high	I+II
ICGCCA	DO224779	1	7.6	-4.66432	low	I+II
ICGCCA	DO224782	1	12.9667	-4.60738	low	I+II
ICGCCA	DO224784	1	27.2	7.42116	high	I+II
ICGCCA	DO227531	1	6.4	15.4631	high	I+II
ICGCCA	DO227544	1	4.4	-9.9099	low	I+II
ICGCCA	DO227558	1	7.2	-0.7532	high	I+II
ICGCCA	DO227564	1	7.23333	-6.12306	low	I+II
ICGCCA	DO227570	1	3.76667	-11.5148	low	I+II
ICGCCA	DO227581	1	5.9	6.1704	high	I+II
ICGCCA	DO227596	1	4.73333	-12.5094	low	I+II
ICGCCA	DO227604	1	5.46667	7.33017	high	I+II
ICGCCA	DO227633	1	35.8	7.68938	high	I+II
ICGCCA	DO227648	1	10.3667	-9.11785	low	I+II
ICGCCA	DO227671	1	22.4333	-7.07481	low	I+II
ICGCCA	DO227684	1	24.8333	-2.32545	low	I+II
ICGCCA	DO227687	1	27.4333	5.12783	high	I+II
ICGCCA	DO227695	1	17.7	7.37649	high	I+II
ICGCCA	DO227704	1	22.7	3.95933	high	I+II
ICGCCA	DO227736	1	5.26667	-5.10487	low	I+II
ICGCCA	DO227742	1	16.0667	1.17764	high	I+II
ICGCCA	DO230464	1	5.66667	8.90015	high	I+II
ICGCCA	DO35082	1	12.3667	10.3038	high	I+II	CR
ICGCCA	DO35083	0	42.1333	11.1855	high	I+II	CR
ICGCCA	DO35085	1	7.46667	-8.73918	low	I+II	UN
ICGCCA	DO35098	1	49.9667	2.97526	high	I+II	CR
ICGCCA	DO35100	1	7.76667	-12.9454	low	I+II
ICGCCA	DO35116	0	54.8667	6.87079	high	I+II
ICGCCA	DO35126	1	9.33333	-3.67552	low	I+II
ICGCCA	DO35128	1	12.0333	10.3802	high	I+II	UN
ICGCCA	DO35136	0	44.9	5.24169	high	I+II	CR
ICGCCA	DO35140	1	42.0667	1.10456	high	I+II	CR
ICGCCA	DO35144	1	10.3667	10.5091	high	I+II	PD
ICGCCA	DO35148	1	33.7667	-4.92521	low	I+II
ICGCCA	DO35152	1	11	-14.1855	low	I+II	PD
ICGCCA	DO35160	1	6.96667	-0.247069	high	I+II
ICGCCA	DO35184	1	3.4	1.03902	high	I+II
ICGCCA	DO35198	1	15.4333	-2.97378	low	I+II	CR
ICGCCA	DO35210	1	29.5333	-6.1864	low	I+II
ICGCCA	DO35222	1	41.1333	0.545724	high	I+II	CR
ICGCCA	DO35226	1	20.9	6.98111	high	I+II	CR
ICGCCA	DO35228	0	54.1	-6.3901	low	I+II	CR
ICGCCA	DO35230	1	8.76667	5.03009	high	I+II
ICGCCA	DO35236	0	44.7667	-1.44719	high	I+II	CR
ICGCCA	DO35242	1	6.7	-17.1818	low	I+II
ICGCCA	DO35258	1	12.0667	-3.88447	low	I+II	SD
ICGCCA	DO35290	1	22.4333	-2.85341	low	I+II	PD
ICGCCA	DO35305	1	24.8667	3.98225	high	I+II	CR
ICGCCA	DO35330	1	45.3	7.793	high	I+II	CR
ICGCCA	DO35350	1	4.86667	-1.50603	high	I+II
ICGCCA	DO35360	0	72.4667	5.03635	high	I+II	CR
ICGCCA	DO35365	0	29.6333	5.66871	high	I+II
ICGCCA	DO35406	1	5.33333	3.83266	high	III+IV	UN
ICGCCA	DO35424	1	19.1667	5.81283	high	I+II	CR
ICGCCA	DO35442	0	44.3667	11.6352	high	I+II	CR
ICGCCA	DO35454	1	10.5	-3.53658	low	I+II	UN
ICGCCA	DO35496	1	35.7333	-5.17394	low	I+II	SD
ICGCCA	DO49418	1	48.2667	-0.0131013	high	I+II	CR
ICGCCA	DO49419	1	22.7	1.89243	high	I+II	CR
ICGCCA	DO49420	0	38.8	8.2866	high	I+II	CR
ICGCCA	DO49421	1	12.8333	9.61717	high	I+II	CR
ICGCCA	DO49424	1	11.3667	-0.939777	high	I+II
ICGCCA	DO49427	0	49.4333	8.26465	high	I+II
ICGCCA	DO49430	1	27.3667	-0.635087	high	I+II	CR
ICGCCA	DO49433	1	15.2	-2.50708	low	I+II	CR
ICGCCA	DO49436	1	22.1	3.64924	high	I+II	CR
ICGCCA	DO49439	1	20.2667	4.84145	high	I+II	CR
ICGCCA	DO49442	1	33.1667	8.5129	high	I+II	CR
ICGCCA	DO49448	1	31.7	1.81485	high	I+II	CR
ICGCCA	DO49451	1	30.6	0.124293	high	I+II	CR
ICGCCA	DO49454	1	9.8	-9.17611	low	I+II	UN
ICGCCA	DO49457	0	30.1333	-7.00884	low	I+II	CR
ICGCCA	DO49460	1	25.5667	2.27222	high	I+II	CR
ICGCCA	DO49463	1	24.3333	-7.13092	low	I+II	PD
ICGCCA	DO49469	1	19.1	5.40491	high	I+II	PD
ICGCCA	DO49472	1	19.2667	-2.55446	low	I+II	PD
ICGCCA	DO49475	1	20.9333	-3.91721	low	I+II	PD
ICGCCA	DO49478	0	21.7667	-7.35103	low	I+II	CR
ICGCCA	DO49481	1	12.7667	10.09	high	I+II
ICGCCA	DO51464	1	4.8	1.54511	high	I+II
ICGCCA	DO51465	1	40.8667	5.85989	high	I+II	CR
ICGCCA	DO51466	1	11.7	0.526317	high	I+II	CR
ICGCCA	DO51467	1	15.7	-2.09476	high	III+IV	CR
ICGCCA	DO51468	1	36.1	3.88116	high	III+IV	CR
ICGCCA	DO51469	1	10.4667	17.3481	high	I+II
ICGCCA	DO51470	1	14.8	4.68079	high	I+II	CR
ICGCCA	DO51472	1	19.6667	6.14541	high	I+II	CR
ICGCCA	DO51473	1	142.967	5.05591	high	I+II	CR
ICGCCA	DO51474	0	54.4333	-8.06517	low	I+II	CR
ICGCCA	DO51475	1	60.8	-4.9395	low	I+II	CR
ICGCCA	DO51476	1	52.5333	-14.0689	low	I+II
ICGCCA	DO51478	1	10.3667	-10.1978	low	I+II	PD
ICGCCA	DO51479	0	56.3667	4.69695	high	I+II
ICGCCA	DO51480	1	7.6	-0.459182	high	I+II	CR
ICGCCA	DO51481	1	19.5667	0.649163	high	I+II	CR
ICGCCA	DO51482	1	12.6333	-0.297914	high	I+II
ICGCCA	DO51483	1	3.56667	5.26025	high	I+II
ICGCCA	DO51484	1	48.6667	9.85504	high	I+II	CR
ICGCCA	DO51485	1	62.6333	8.13325	high	I+II	CR
ICGCCA	DO51487	0	85.1667	15.1447	high	I+II	CR
ICGCCA	DO51489	0	41.7667	-2.14473	high	I+II	CR
ICGCCA	DO51490	1	7.73333	3.76841	high	I+II
ICGCCA	DO51491	0	17.9667	1.13727	high	I+II	CR
ICGCCA	DO51492	1	9.4	-7.05809	low	I+II	PD
ICGCCA	DO51493	1	17.0667	8.01902	high	I+II	CR
ICGCCA	DO51494	1	21.0333	3.07683	high	I+II
ICGCCA	DO51495	1	24.3	7.40723	high	I+II	CR
ICGCCA	DO51496	1	6.56667	-3.29629	low	I+II
ICGCCA	DO51497	1	10.4333	1.56753	high	I+II
ICGCCA	DO51498	1	9.8	7.53504	high	III+IV	PD
ICGCCA	DO51500	0	16.0667	-5.4271	low	I+II
ICGCCA	DO51501	1	9.8	1.94505	high	I+II	CR
ICGCCA	DO51502	1	10.3333	6.49481	high	III+IV	UN
ICGCCA	DO51503	1	27.9	-4.85632	low	I+II	CR
ICGCCA	DO51504	1	16.4667	17.6108	high	I+II	CR
ICGCCA	DO51505	1	11.7	-2.07625	high	I+II	PD
ICGCCA	DO51506	1	35.6	-0.0782922	high	I+II	CR
ICGCCA	DO51507	1	85.7	4.75671	high	I+II	CR
ICGCCA	DO51509	1	17.1667	-5.90027	low	I+II	CR
ICGCCA	DO51510	1	9.56667	-5.2832	low	I+II	CR
ICGCCA	DO51511	1	19.7333	-10.2785	low	I+II	CR
ICGCCA	DO51512	1	6.13333	-9.51087	low	I+II	PD
ICGCCA	DO51513	0	13.3333	2.46715	high	I+II	CR
ICGCCA	DO51514	1	39.7	9.56381	high	I+II	CR
ICGCCA	DO51515	0	59.9667	-9.1531	low	I+II
ICGCCA	DO51517	1	46.3	11.0685	high	I+II
ICGCCA	DO51518	1	4.3	-1.78249	high	I+II
ICGCCA	DO51519	1	19.3	8.51692	high	I+II	CR
ICGCCA	DO51520	1	4.63333	-9.19353	low	I+II
ICGCCA	DO51522	1	6.7	1.18317	high	I+II	UN
ICGCCA	DO51523	1	10.6	2.48497	high	I+II	CR
ICGCCA	DO51524	0	41.7	-2.17502	high	I+II	CR
ICGCCA	DO51525	1	23	1.22712	high	I+II	CR
ICGCCA	DO51526	1	46	4.49514	high	I+II
ICGCCA	DO51527	1	11.6333	0.0141443	high	I+II
ICGCCA	DO51528	0	77.5	4.64355	high	I+II	CR
ICGCCA	DO51529	1	9.2	-4.59877	low	I+II	PD
ICGCCA	DO51530	1	20.8333	5.67442	high	I+II
ICGCCA	DO51531	1	42.4333	-3.99458	low	I+II	CR
ICGCCA	DO51532	0	58.7	-1.71429	high	I+II	CR
ICGCCA	DO51533	0	139.1	17.376	high	I+II	CR
ICGCCA	DO51534	1	9.26667	-4.22514	low	I+II	PD
ICGCCA	DO51535	1	25.4667	12.8252	high	I+II	CR
ICGCCA	DO51536	1	14.8667	-1.64433	high	I+II
ICGCCA	DO51537	1	16.7667	17.2527	high	I+II	CR
ICGCCA	DO51538	1	12.0333	-13.5139	low	I+II	CR
ICGCCA	DO51540	1	4.7	8.0837	high	I+II	CR
ICGCCA	DO51541	1	10.8333	7.9543	high	I+II	CR
ICGCCA	DO51542	1	12.3	3.78944	high	I+II	PD
ICGCCA	DO51543	1	47.7	25.7405	high	I+II	CR
ICGCCA	DO51545	1	6.33333	-2.09621	high	I+II	CR
ICGCCA	DO51548	0	72.5667	5.79619	high	I+II	CR
ICGCCA	DO51549	0	7.63333	6.49972	high	I+II	CR
GSE642352	GSM1527105	1	51.1	1.09462	high	I+II
GSE642352	GSM1527107	1	6.9	-10.792	low	III+IV
GSE642352	GSM1527109	1	2.7	-6.84039	low	I+II
GSE642352	GSM1527111	1	41.6	-1.23127	high	III+IV
GSE642352	GSM1527115	1	35.9	-5.75725	low	III+IV
GSE642352	GSM1527117	1	2.4	-1.59427	high	III+IV
GSE642352	GSM1527123	1	19.5	-1.23563	high	III+IV
GSE642352	GSM1527125	1	12.6	0.429001	high	III+IV
GSE642352	GSM1527127	1	16	1.39105	high	III+IV
GSE642352	GSM1527129	1	40.9	-0.95837	high	III+IV
GSE642352	GSM1527131	1	2.8	-0.762742	high	III+IV
GSE642352	GSM1527133	1	11.6	-12.8649	low	III+IV
GSE642352	GSM1527135	1	24.7	11.6576	high	III+IV
GSE642352	GSM1527137	0	40	1.24643	high	I+II
GSE642352	GSM1527139	1	1.2	-7.13292	low	I+II
GSE642352	GSM1527141	1	13.2	7.49468	high	I+II
GSE642352	GSM1527143	1	23.2	-5.08124	low	III+IV
GSE642352	GSM1527145	1	10.8	7.22277	high	I+II
GSE642352	GSM1527147	1	29	7.6546	high	I+II
GSE642352	GSM1527149	1	27.7	5.4045	high	I+II
GSE642352	GSM1527151	0	27.6	2.52705	high	I+II
GSE642352	GSM1527153	1	13.8	5.35949	high	I+II
GSE642352	GSM1527155	1	6.8	7.79442	high	I+II
GSE642352	GSM1527157	0	28.2	4.39977	high	I+II
GSE642352	GSM1527159	1	9.8	-7.71454	low	I+II
GSE642352	GSM1527161	0	23.6	7.72706	high	I+II
GSE642352	GSM1527163	1	7.7	-1.2948	high	I+II
GSE642352	GSM1527165	0	21.8	3.45461	high	I+II
GSE642352	GSM1527167	0	21.2	-5.33777	low	I+II
GSE642352	GSM1527169	0	21.1	-1.68709	high	I+II
GSE642352	GSM1527171	1	8.9	12.6994	high	I+II
GSE642352	GSM1527173	0	17.3	-13.9578	low	III+IV
GSE642352	GSM1527175	1	6.4	1.97536	high	I+II
GSE642352	GSM1527177	0	16.4	-6.55772	low	I+II
GSE642352	GSM1527179	1	4.6	2.74641	high	I+II
GSE642352	GSM1527181	0	10.6	5.70177	high	I+II
GSE642352	GSM1527183	1	4.2	-7.45182	low	I+II
GSE642352	GSM1527185	1	10.3	1.26335	high	I+II
GSE642352	GSM1527187	0	9.7	3.76165	high	III+IV
GSE642352	GSM1527189	1	14.9	-7.79762	low	I+II
GSE642352	GSM1527191	1	4.5	9.91317	high	I+II
GSE642352	GSM1527193	1	12.9	-0.202545	high	I+II
GSE642352	GSM1527196	1	9.5	-2.17989	low	I+II
GSE642352	GSM1527198	1	6.3	-10.7444	low	I+II
GSE642352	GSM1527199	1	0.9	-1.29727	high	I+II
GSE642352	GSM1527200	1	5.9	6.71824	high	I+II
GSE642352	GSM1527202	1	9.8	-5.29764	low	I+II
GSE642352	GSM1527204	1	5.3	-5.98121	low	I+II
GSE642352	GSM1527205	1	21.5	1.12265	high	I+II
GSE642352	GSM1527207	1	14.2	-11.1229	low	I+II
GSE642352	GSM1527209	1	32	-8.18076	low	I+II
GSE642352	GSM1527210	1	22.9	-10.4079	low	III+IV
GSE642352	GSM1527212	1	45.9	-0.81341	high	I+II
GSE642352	GSM1527213	1	21.9	-3.73099	low	I+II
GSE642352	GSM1527215	0	42	-1.95703	high	I+II
GSE642352	GSM1527216	0	38.3	-1.44925	high	I+II
GSE642352	GSM1527218	1	13.7	-15.2477	low	I+II
GSE642352	GSM1527219	1	10.9	4.79491	high	I+II
GSE642352	GSM1527220	1	21.3	-7.12056	low	I+II
GSE642352	GSM1527223	1	9.3	-0.536287	high	I+II
GSE642352	GSM1527225	1	19.9	-3.96802	low	I+II
GSE642352	GSM1527227	0	70.8	14.0547	high	I+II
GSE642352	GSM1527228	0	68	-0.216107	high	I+II
GSE642352	GSM1527230	0	67.7	4.90277	high	I+II
GSE642352	GSM1527232	1	49.7	0.343839	high	I+II
GSE642352	GSM1527234	1	3.2	1.67584	high	III+IV
ICGCAU	DO32823	1	17.4	17.4769	high	I+II
ICGCAU	DO32825	1	94.9333	-4.18387	low	I+II
ICGCAU	DO32827	0	59.2667	11.6753	high	III+IV
ICGCAU	DO32829	1	62.4667	-0.292769	high	I+II
ICGCAU	DO32833	1	1.86667	-18.5292	low	III+IV
ICGCAU	DO32835	1	40.3	15.9109	high	III+IV
ICGCAU	DO32837	1	13.3	-4.43687	low	I+II
ICGCAU	DO32839	1	16.2333	-1.66785	high	III+IV
ICGCAU	DO32841	0	56	3.79838	high	I+II
ICGCAU	DO32843	1	34.9333	2.5199	high	III+IV
ICGCAU	DO32845	1	4.5	-3.20423	low	III+IV
ICGCAU	DO32847	1	40	-12.3557	low	III+IV
ICGCAU	DO32849	1	10.5	7.75737	high	III+IV
ICGCAU	DO32851	1	15.2	-8.23468	low	III+IV
ICGCAU	DO32853	1	3.7	-0.147388	high	III+IV
ICGCAU	DO32855	1	11.5	-1.79961	high	I+II
ICGCAU	DO32857	1	28.6	3.12887	high	III+IV
ICGCAU	DO32863	1	23.8333	-0.507715	high	III+IV
ICGCAU	DO32869	1	31.4	8.47529	high	III+IV
ICGCAU	DO32872	0	54.6333	2.43297	high	III+IV
ICGCAU	DO32875	1	11.6	-6.24229	low	III+IV
ICGCAU	DO32878	1	8.66667	-11.488	low	III+IV
ICGCAU	DO32884	1	16.9	-8.71174	low	III+IV
ICGCAU	DO34168	0	7.46667	16.7292	high	I+II
ICGCAU	DO32887	1	11.9667	-5.29428	low	III+IV
ICGCAU	DO34176	1	3.66667	10.4855	high	III+IV
ICGCAU	DO34184	0	34.7333	18.7878	high	I+II
ICGCAU	DO32893	1	35.9	0.596641	high	III+IV
ICGCAU	DO32896	1	27.8333	0.721292	high	III+IV
ICGCAU	DO34208	1	10.1667	6.54123	high	III+IV
ICGCAU	DO32900	1	25.6	-2.5783	low	III+IV
ICGCAU	DO32904	1	3.06667	-11.4311	low	III+IV
ICGCAU	DO34216	0	28.8	13.8487	high	III+IV
ICGCAU	DO32908	0	49.2667	-0.812015	high	III+IV
ICGCAU	DO32912	0	41.7667	-11.1193	low	I+II
ICGCAU	DO34240	1	7.86667	-8.39837	low	III+IV
ICGCAU	DO32916	1	5.13333	-19.5199	low	III+IV
ICGCAU	DO32920	1	6.7	-8.14076	low	III+IV
ICGCAU	DO32924	1	10.4333	-1.15439	high	III+IV
ICGCAU	DO32928	1	10.1333	3.71146	high	III+IV
ICGCAU	DO32932	0	50.0667	-4.43884	low	III+IV
ICGCAU	DO32940	1	23.9	-0.43314	high	III+IV
ICGCAU	DO32944	0	47.4667	2.53431	high	III+IV
ICGCAU	DO32952	1	7.8	-9.73786	low	I+II
ICGCAU	DO32956	0	48.2667	5.88414	high	III+IV
ICGCAU	DO32960	0	41.9333	5.21314	high	I+II
ICGCAU	DO32964	1	17.2	-3.30872	low	III+IV
ICGCAU	DO32972	1	20.1667	-0.664716	high	III+IV
ICGCAU	DO32980	1	2.6	-27.9216	low	I+II
ICGCAU	DO32984	1	13.8333	-1.34878	high	III+IV
ICGCAU	DO32988	0	39	-2.57663	low	III+IV
ICGCAU	DO32992	1	12.1	6.70763	high	III+IV
ICGCAU	DO32996	1	9.33333	-8.33383	low	I+II
ICGCAU	DO33000	0	41.9333	0.56789	high	III+IV
ICGCAU	DO33004	0	19.8667	10.5168	high	III+IV
ICGCAU	DO33008	1	32.3333	-2.77564	low	I+II
ICGCAU	DO33012	1	0.0333333	-4.40249	low	III+IV
ICGCAU	DO33016	0	42.5	3.72414	high	I+II
ICGCAU	DO33020	1	14.4667	3.04319	high	I+II
ICGCAU	DO33024	1	4.23333	-3.08703	low	III+IV
ICGCAU	DO33028	1	10.3667	-1.17079	high	III+IV
ICGCAU	DO33032	1	16.5	6.67372	high	III+IV
ICGCAU	DO33037	1	21.3667	6.00345	high	III+IV
ICGCAU	DO33042	0	47.4667	-14.6623	low	I+II
ICGCAU	DO34280	0	26.6	5.0677	high	I+II
ICGCAU	DO34296	0	27.7333	-0.948843	high	I+II
ICGCAU	DO34304	1	21.2667	7.35967	high	I+II
ICGCAU	DO34312	1	7.53333	0.926028	high	I+II
ICGCAU	DO34320	0	31.5667	7.68707	high	I+II
ICGCAU	DO33063	1	18.3	5.2179	high	I+II
ICGCAU	DO34344	0	24.9667	1.0501	high	III+IV
ICGCAU	DO33077	1	15.8667	5.38067	high	III+IV
ICGCAU	DO34360	0	29.6	19.6268	high	III+IV
ICGCAU	DO34368	1	17.9	2.48473	high	III+IV
ICGCAU	DO34384	1	19.5667	11.7432	high	III+IV
ICGCAU	DO33084	1	0.2	1.70146	high	I+II
ICGCAU	DO33098	1	24.8667	-9.04892	low	III+IV
ICGCAU	DO33105	1	4.73333	-0.200013	high	III+IV
ICGCAU	DO33112	1	7.43333	-15.8258	low	III+IV
ICGCAU	DO33120	1	18.7667	4.34434	high	III+IV
ICGCAU	DO33128	1	14.1	-7.1816	low	III+IV
ICGCAU	DO34432	1	13.3333	6.53924	high	I+II
ICGCAU	DO34440	0	28.5	3.73322	high	I+II
ICGCAU	DO33136	0	46.5	1.08739	high	III+IV
ICGCAU	DO33160	1	36.3667	2.90552	high	I+II
ICGCAU	DO33152	1	14.3333	-9.44749	low	III+IV
ICGCAU	DO33168	1	0.266667	-3.41362	low	I+II
ICGCAU	DO33176	1	4.16667	-8.92414	low	III+IV
ICGCAU	DO33184	1	30.4333	-5.57918	low	I+II
ICGCAU	DO33192	1	21.7667	3.90684	high	I+II
ICGCAU	DO33144	1	15.3333	-4.08659	low	I+II
ICGCAU	DO34464	0	22.1	5.98914	high	III+IV
ICGCAU	DO33200	1	3.63333	-19.5544	low	III+IV
ICGCAU	DO34472	1	17.1667	10.5357	high	I+II
ICGCAU	DO33208	1	9.36667	-4.64456	low	I+II
ICGCAU	DO33216	1	4.7	-9.27429	low	III+IV
ICGCAU	DO34488	0	12.5	-9.65259	low	III+IV
ICGCAU	DO33224	1	16.8667	7.21603	high	I+II
ICGCAU	DO33232	0	36.9	4.52649	high	III+IV
ICGCAU	DO34496	1	13.7333	6.79838	high	III+IV
ICGCAU	DO33240	1	11.5667	-6.41921	low	I+II
ICGCAU	DO34504	1	8.56667	6.5588	high	III+IV
ICGCAU	DO33248	1	26.5333	-4.56857	low	III+IV
ICGCAU	DO33256	1	15.8667	-4.32859	low	III+IV
ICGCAU	DO34264	1	38.1333	8.08362	high	III+IV
ICGCAU	DO33264	1	6.83333	-15.7106	low	I+II
ICGCAU	DO34520	1	0.333333	-5.34099	low	III+IV
ICGCAU	DO34528	1	4.66667	-9.55523	low	I+II
ICGCAU	DO33272	1	10.6667	-3.7987	low	III+IV
ICGCAU	DO34536	1	15.4667	21.9384	high	III+IV
ICGCAU	DO34392	0	23.8333	8.27264	high	I+II
ICGCAU	DO33280	1	1	-6.25368	low	III+IV
ICGCAU	DO34272	0	23.7667	14.6016	high	I+II
ICGCAU	DO34544	0	14.2333	-5.67505	low	I+II
ICGCAU	DO33288	0	46.9333	-8.93167	low	I+II
ICGCAU	DO34552	1	6.1	5.25903	high	III+IV
ICGCAU	DO33296	1	25.2	4.29446	high	I+II
ICGCAU	DO33344	1	12.0333	0.0610935	high	III+IV
ICGCAU	DO33376	0	30.3	8.49808	high	I+II
ICGCAU	DO33392	0	33.8	-1.69573	high	III+IV
ICGCAU	DO33984	0	28.2333	7.7583	high	I+II
ICGCAU	DO33328	0	30.2	-6.99478	low	III+IV
ICGCAU	DO34600	1	17.9	-8.16466	low	III+IV
ICGCAU	DO34608	1	23.6333	3.90524	high	III+IV
ICGCAU	DO34288	1	7.33333	1.55313	high	III+IV
ICGCAU	DO33368	1	3.26667	-28.0618	low	III+IV
ICGCAU	DO34616	0	22.2	-5.77091	low	I+II
ICGCAU	DO33400	0	34.7667	-9.87939	low	I+II
ICGCAU	DO33408	0	30.3	-2.18388	low	I+II
ICGCAU	DO34624	0	8.66667	-17.6997	low	III+IV
ICGCAU	DO34632	0	17.4333	6.55611	high	III+IV
ICGCAU	DO33440	1	0.266667	3.67171	high	I+II
ICGCAU	DO34648	0	18.4333	14.0609	high	III+IV
ICGCAU	DO33472	1	12.9333	-15.888	low	I+II
ICGCAU	DO33480	0	35.1333	-4.8627	low	I+II
ICGCAU	DO34656	0	27.8	-5.12917	low	III+IV
ICGCAU	DO34664	1	3.76667	1.02363	high	III+IV
ICGCAU	DO33512	1	16.6333	-12.9923	low	III+IV
ICGCAU	DO33520	1	8.53333	7.89425	high	I+II
ICGCAU	DO33528	1	11.4333	-7.06163	low	III+IV
ICGCAU	DO34696	0	22.9667	0.36163	high	I+II
ICGCAU	DO33544	1	13.7333	3.97646	high	III+IV
ICGCAU	DO33552	0	29.1	-5.11942	low	I+II
ICGCAU	DO33560	0	31.2	12.0188	high	III+IV
ICGCAU	DO33568	1	7.76667	4.79189	high	I+II
ICGCAU	DO33576	0	39	1.47388	high	III+IV
ICGCAU	DO33584	1	16.8667	14.0537	high	III+IV
ICGCAU	DO34736	1	6.76667	-3.26745	low	III+IV
ICGCAU	DO33600	0	28.4667	-10.5493	low	III+IV
ICGCAU	DO34752	0	8.4	-6.62125	low	III+IV
ICGCAU	DO33608	0	25.3667	8.31517	high	I+II
ICGCAU	DO33616	1	4.4	5.51882	high	I+II
ICGCAU	DO34760	1	20.3333	3.77484	high	I+II
ICGCAU	DO34768	0	19.4	17.1145	high	III+IV
ICGCAU	DO34769	0	16.4333	6.11395	high	III+IV
ICGCAU	DO34777	0	19.6333	12.6534	high	III+IV
ICGCAU	DO34785	0	24.0333	7.3503	high	III+IV
ICGCAU	DO34793	1	14.2333	13.6415	high	III+IV
ICGCAU	DO34801	0	20.8667	0.392498	high	III+IV
ICGCAU	DO34809	1	9.9	-12.2891	low	I+II
ICGCAU	DO34817	0	18	2.47729	high	I+II
ICGCAU	DO34833	0	19.8667	4.55874	high	III+IV
ICGCAU	DO33070	1	14.1	-3.72911	low	I+II
ICGCAU	DO34849	1	9.06667	-5.68295	low	I+II
ICGCAU	DO33640	1	17.4333	2.7193	high	I+II
ICGCAU	DO34857	0	5.93333	3.51069	high	III+IV
ICGCAU	DO34865	1	12.1	16.1852	high	III+IV
ICGCAU	DO34873	1	19.2667	-3.2988	low	III+IV
ICGCAU	DO34881	0	33.3667	8.67945	high	III+IV
ICGCAU	DO33304	1	32.8	1.38988	high	III+IV
ICGCAU	DO33648	1	17.2333	7.07593	high	III+IV
ICGCAU	DO33336	1	15.0333	4.19888	high	III+IV
ICGCAU	DO34889	1	6.36667	3.70995	high	III+IV
ICGCAU	DO34905	0	38.0667	-6.22595	low	I+II
ICGCAU	DO32976	1	20.3333	4.84336	high	III+IV
ICGCAU	DO34929	1	14.9	-0.158823	high	III+IV
ICGCAU	DO34953	1	14	1.74804	high	III+IV
ICGCAU	DO34961	1	21.0667	-6.28086	low	I+II
ICGCAU	DO34969	1	19.3	12.3173	high	I+II
ICGCAU	DO34977	1	10.2333	-4.98432	low	III+IV
ICGCAU	DO34985	1	33.1333	2.71434	high	I+II
ICGCAU	DO35009	1	26.2333	1.77062	high	I+II
ICGCAU	DO35033	1	3.56667	-15.1036	low	I+II
ICGCAU	DO35041	1	5.16667	-1.1849	high	I+II
ICGCAU	DO35057	0	16.1667	14.4208	high	III+IV
ICGCAU	DO35073	0	25.4667	-0.756005	high	III+IV
ICGCAU	DO49104	0	16.7	0.114561	high	I+II
ICGCAU	DO49101	1	12.8333	12.3232	high	I+II
ICGCAU	DO49075	1	7.93333	1.88818	high	III+IV
ICGCAU	DO49128	0	10.8667	-3.39651	low	III+IV
ICGCAU	DO49117	0	13.2667	12.2636	high	III+IV
ICGCAU	DO49121	0	14.9	4.36261	high	III+IV
ICGCAU	DO49125	0	13.5333	19.4414	high	III+IV
ICGCAU	DO49126	0	12.1	9.32292	high	III+IV
ICGCAU	DO49129	0	11.2333	-9.70299	low	III+IV
ICGCAU	DO49089	0	15.8	1.79661	high	III+IV
ICGCAU	DO49115	0	12.6	14.0341	high	III+IV
ICGCAU	DO49116	0	13.9667	12.9805	high	III+IV
ICGCAU	DO49122	1	0.333333	2.80347	high	III+IV
ICGCAU	DO49087	1	8.66667	-10.5542	low	I+II
ICGCAU	DO49127	0	13.0667	11.4669	high	III+IV
ICGCAU	DO49093	1	17.9333	-1.12328	high	III+IV
ICGCAU	DO49165	0	6.83333	3.73756	high	III+IV
ICGCAU	DO49132	0	11.6333	3.02602	high	III+IV
ICGCAU	DO49111	0	16.2333	11.3207	high	III+IV
ICGCAU	DO49136	0	10.3	-1.99393	high	III+IV
ICGCAU	DO49164	0	9.06667	6.78775	high	III+IV
ICGCAU	DO49100	0	10.2667	-4.03252	low	III+IV
ICGCAU	DO49076	1	16	-0.757544	high	III+IV
ICGCAU	DO49079	1	11.0667	-18.7037	low	III+IV
ICGCAU	DO49080	0	2.76667	-18.429	low	I+II
ICGCAU	DO49081	1	4.4	7.42307	high	III+IV
ICGCAU	DO49094	0	47.6333	-2.09155	high	I+II
ICGCAU	DO49098	1	18.9333	16.7837	high	III+IV
ICGCAU	DO49109	1	0.633333	-6.51738	low	III+IV
ICGCAU	DO49113	0	13.7667	-6.98494	low	I+II
ICGCAU	DO49133	0	6.26667	1.37911	high	III+IV
ICGCAU	DO49134	0	11.6667	-3.39416	low	III+IV
ICGCAU	DO49135	0	9	3.58458	high	I+II
ICGCAU	DO49137	0	7.73333	0.666214	high	III+IV
ICGCAU	DO49138	1	7.66667	-13.511	low	III+IV
ICGCAU	DO49118	1	12.3	1.09953	high	III+IV
ICGCAU	DO49130	0	11.7	-15.2708	low	III+IV
ICGCAU	DO49123	1	11.6	1.76405	high	I+II
ICGCAU	DO49078	1	15.5	2.59066	high	III+IV
ICGCAU	DO49096	0	44.2667	12.7949	high	I+II
ICGCAU	DO49091	0	19.1	7.01208	high	III+IV
ICGCAU	DO49090	1	5.06667	-2.46105	low	III+IV
ICGCAU	DO49108	1	3.03333	-7.36123	low	III+IV
ICGCAU	DO49082	0	23.0333	6.81242	high	III+IV
ICGCAU	DO49178	1	0.9	-11.2332	low	III+IV
ICGCAU	DO49202	1	15.4667	6.59719	high	III+IV
ICGCAU	DO49183	1	14.3	-5.26506	low	III+IV
ICGCAU	DO49188	1	1.56667	-2.68108	low	III+IV
ICGCAU	DO49193	1	0.0333333	8.80864	high	I+II
ICGCAU	DO49203	1	17.2667	-2.47768	low	III+IV
ICGCAU	DO49169	0	6.53333	-0.155933	high	I+II
ICGCAU	DO49171	0	4.93333	9.30574	high	I+II
ICGCAU	DO49205	0	2.96667	5.96431	high	III+IV
ICGCAU	DO49204	1	5.2	-22.3318	low	I+II
ICGCAU	DO49185	0	5.96667	-8.79145	low	III+IV
ICGCAU	DO49168	0	4.96667	-0.0576107	high	III+IV
ICGCAU	DO49170	0	6.56667	-17.7235	low	I+II
ICGCAU	DO49166	0	7.4	-0.955114	high	III+IV
ICGCAU	DO33624	1	2.73333	-13.4642	low	I+II
ICGCAU	DO33488	0	28.1333	-2.81592	low	I+II
ICGCAU	DO34336	0	24.7667	0.421104	high	III+IV
ICGCAU	DO34192	1	15.9333	-7.70356	low	I+II
ICGCAU	DO32881	1	13.6333	-13.5363	low	III+IV
ICGCAU	DO32860	1	41.9667	7.77447	high	III+IV
ICGCAU	DO34688	1	10.1	2.22411	high	III+IV
ICGCAU	DO32831	0	57.1667	-25.2267	low	I+II
ICGCAU	DO34680	1	3.3	-2.18055	low	I+II
ICGCAU	DO34256	0	22.8333	7.20623	high	I+II
ICGCAU	DO33496	1	23.1667	-1.77818	high	III+IV
ICGCAU	DO32968	0	48.5333	14.2571	high	III+IV
ICGCAU	DO34728	0	16.9333	-15.5522	low	III+IV
ICGCAU	DO32936	1	18.4	-1.75703	high	III+IV
ICGCAU	DO34945	1	6.3	0.849547	high	I+II
ICGCAU	DO34424	1	9.46667	-10.4358	low	III+IV
ICGCAU	DO32890	1	6.63333	-3.1058	low	III+IV
ICGCAU	DO33536	1	16.0667	1.3752	high	III+IV
ICGCAU	DO34480	0	21.1333	8.73599	high	I+II
ICGCAU	DO34720	0	18.5	6.6316	high	III+IV
ICGCAU	DO34744	0	15.8333	9.88174	high	III+IV
ICGCAU	DO34825	1	15.2	-2.57368	low	III+IV
ICGCAU	DO34640	1	9.56667	-16.5851	low	III+IV

## Sheet: S4
TableS4 Univariable analysis for OS in the Training Sets and Validation Sets
	Training Sets												Validation sets
Cohorts	TCGA_PAAD			ICGC-PACA_AU			ICGC-ICGC_CA			GSE62452			GSE71729(n=125)			GSE57495
Univariable analysis	HR	CI95%	Pvalues	HR	CI95%	Pvalues	HR	CI95%	Pvalues	HR	CI95%	Pvalues	HR	CI95%	Pvalues	HR	CI95%	Pvalues
Age,per year	1.018	0.996-1.04	0.111	1.018	1.001-1.035	0.039	1.001	0.985-1.018	0.859			/			/			/
Sex,MALE vs Female	0.827	0.537-1.273	0.388	1.226	0.895-1.679	0.204	1.028	0.742-1.425	0.866			/			/			/
Tumorsize,per cm	1.204	1.023-1.417	0.026			/			/			/
Chemo,yes vs no	0.267	0.164-0.432	<0.001	0.277	0.687-1.299	0.073	0.501	0.36-0.697	<0.001	/	/	/	/	/	/	/	/	/
TICS score,high vs low	0.491	0.319-0.756	0.001	0.539	0.394-0.737	<0.001	0.64	0.454-0.904	0.011	0.523	0.287-0.953	0.034	0.441	0.2271-0.8567	0.008	0.517	0.289-0.969	0.04
TICScores,per	0.953	0.924-0.982	0.002	0.959	0.942-0.976	<0.001	0.965	0.943-0.987	0.002	0.964	0.921-1.009	0.112	0.993	0.9881-0.998	0.04	0.996	0.9919-1.001	0.1
TMB,High vs Low	1.194	1.039-1.518	0.018	1.213	1.001-1.47	0.049	0.929	0.853-1.011	0.089
AJCC.stage	ref								/			/			/			/
AJCC.stageII	0.951	0.412-2.196	0.907	1.994	0.484-8.219	0.339	/	/	/	0.681	0.238-1.946	0.474	/	/	/	/	/	/
AJCC.stageIII	0.492	0.059-4.1	0.512	2.508	0.617-10.189	0.199	/	/	/	0.878	0.27-2.852	0.829	/	/	/	/	/	/
AJCC.stageIV	1.282	0.25-6.425	0.763	3.709	0.783-17.577	0.099	/	/	/	1.161	0.282-4.779	0.836	/	/	/	/	/	/
Tumour_grade,Well	ref									/	/	/	/	/	/	/	/	/
Moderately	1.251	0.626-2.502	0.526	2.328	0.945-5.734	0.066	1.839	1.008-3.355	0.047
Poorly	1.646	0.792-3.42	0.182	3.81	1.529-9.496	0.004	1.44	0.766-2.70	0.257
Undifferentiated	1.4	0.178-11.035	0.75	2.947	0.703-12.344	0.139	1.885	1.01-3.516	0.046
Smoking,Yes vs No	1.18	0.674-2.067	0.563				0.728	0.461-1.15	0.174			/			/			/
Alcohol,No	1.003	0.632-1.592	0.989				1.16	0.461-2.92	0.752			/			/			/
Chronic Pancreatitis,No	1.307	0.622-2.746	0.48			/			/			/			/			/
Diabetes,No	1	0.569-1.757	1			/			/			/			/			/
Race WHITE vs other	1.456	0.767-2.765	0.251									/			/			/
LNM,yes vs no	1.503	0.882-2.564	0.134									/			/			/
Atomic Subdivision	ref					/			/			/			/			/
Head of Pancreas	1.371	0.552-3.403	0.497
Tail of Pancreas	1.696	0.513-5.613	0.387
Other(please specify)	0.158	0.018-1.379	0.095
Note: red words means that the variable was significantly related with OS in each cohort.

## Sheet: S5
	TableS5: Prognosis analysis of TICS in Pan-cancers
	TCGA.Cohort	Hazard.Ratio	CI95	coeff	se	low	up	P.value	numberofpatients
1	TCGA-SARC.txt	0.542	0.36-0.815	-0.613	0.208539	0.36	0.815	0.003	255
2	TCGA-UCEC.txt	0.519	0.336-0.8	-0.657	0.221089	0.336	0.8	0.003	533
3	TCGA-LUAD.txt	0.65	0.484-0.874	-0.43	0.151156	0.484	0.874	0.004	497
4	TCGA-MESO.txt	0.495	0.297-0.825	-0.704	0.261148	0.297	0.825	0.007	79
5	TCGA-PAAD.txt	0.561	0.364-0.867	-0.577	0.221644	0.364	0.867	0.009	146
6	TCGA-HNSC.txt	0.704	0.535-0.926	-0.351	0.140141	0.535	0.926	0.012	494
7	TCGA-KIRP.txt	0.507	0.274-0.938	-0.679	0.313817	0.274	0.938	0.031	284
8	TCGA-LIHC.txt	0.687	0.486-0.971	-0.376	0.176643	0.486	0.971	0.033	363
9	TCGA-ACC.txt	0.435	0.2-0.944	-0.833	0.395512	0.2	0.944	0.035	79
10	TCGA-UCS.txt	2.079	0.983-4.395	0.732	0.382047	0.983	4.395	0.055	54
11	TCGA-DLBC.txt	0.215	0.041-1.121	-1.536	0.841929	0.041	1.121	0.068	46
12	TCGA-SKCM.txt	0.496	0.228-1.077	-0.701	0.395697	0.228	1.077	0.076	98
13	TCGA-KICH.txt	0.301	0.063-1.452	-1.199	0.802199	0.063	1.452	0.135	64
14	TCGA-CHOL.txt	0.496	0.184-1.338	-0.701	0.506438	0.184	1.338	0.166	36
15	TCGA-STAD.txt	1.212	0.874-1.679	0.192	0.16655	0.874	1.679	0.249	348
16	TCGA-BLCA.txt	0.85	0.632-1.143	-0.163	0.150929	0.632	1.143	0.281	400
17	TCGA-CESC.txt	0.779	0.48-1.264	-0.249	0.246776	0.48	1.264	0.312	283
18	TCGA-OV.txt	0.903	0.693-1.178	-0.102	0.135382	0.693	1.178	0.452	353
19	TCGA-BRCA.txt	0.885	0.639-1.225	-0.122	0.166001	0.639	1.225	0.461	1050
20	TCGA-LAML.txt	1.175	0.757-1.823	0.161	0.224188	0.757	1.823	0.472	132
21	TCGA-LUSC.txt	1.097	0.836-1.441	0.093	0.139007	0.836	1.441	0.505	489
22	TCGA-LGG.txt	0.894	0.628-1.274	-0.112	0.180482	0.628	1.274	0.537	495
23	TCGA-PRAD.txt	0.694	0.204-2.363	-0.365	0.624903	0.204	2.363	0.559	481
24	TCGA-TGCT.txt	2.013	0.183-22.2	0.7	1.22476	0.183	22.2	0.568	133
25	TCGA-ESCA.txt	1.149	0.674-1.957	0.139	0.271856	0.674	1.957	0.61	151
26	TCGA-THYM.txt	0.715	0.191-2.672	-0.336	0.672825	0.191	2.672	0.617	118
27	TCGA-THCA.txt	1.254	0.467-3.368	0.226	0.504053	0.467	3.368	0.653	496
28	TCGA-READ.txt	1.135	0.524-2.459	0.127	0.394334	0.524	2.459	0.748	154
29	TCGA-UVM.txt	0.873	0.378-2.013	-0.136	0.426499	0.378	2.013	0.749	77
30	TCGA-GBM.txt	1.04	0.716-1.512	0.04	0.190898	0.716	1.512	0.836	143
31	TCGA-KIRC.txt	1.014	0.751-1.369	0.014	0.153242	0.751	1.369	0.928	522
32	TCGA-COAD.txt	0.99	0.658-1.491	-0.01	0.208624	0.658	1.491	0.963	430

## Sheet: S6
TableS6: The detailed enrichment score of High and Low TICS groups in different immune-related GO terms
Immune_GO_terms	Low Enrichment Score (mean)	High Enrichment Score (mean)	P-adjust	Type	Websites	genesets
GOLDRATH_IMMUNE_MEMORY	0.340712	-0.225812	<0.001	Low	http://www.gsea-msigdb.org/gsea/msigdb/cards/GOLDRATH_IMMUNE_MEMORY	RECK	SEMA4F	BAG3	NCKAP1	RRAS	ANGPTL4	SORBS1	TMEM159	HCFC1R1	ECI1	RPGR	FHIT	CD55	IL15RA	PRNP	GPC1	ANKH	PRSS12	RASA4	SOS2	PROS1	GOLIM4	AC139768.1	PTPN22	ANTXR2	IL10RA	CHCHD7	CD160	RRM2B	FCGRT	SLC2A1	PDE8A	RNASE4	PRKCE	DOCK9	TRAF1	PRKCZ	AQP9	MAPK12	LPIN1	PLCD1	PALD1	TIRAP	PCGF2
GO_POSITIVE_REGULATION_OF_ADAPTIVE_IMMUNE_RESPONSE	-0.366314	0.247586	<0.001	Up	http://www.gsea-msigdb.org/gsea/msigdb/cards/GO_POSITIVE_REGULATION_OF_ADAPTIVE_IMMUNE_RESPONSE	ADA	C17orf99	MAD2L2	CD226	TNFSF13B	MALT1	SHLD3	NLRP3	TNFRSF13C	EXOSC6	IL23R	SHLD1	FCER1G	FCER2	ZBTB1	PAXIP1	SIRT1	CLCF1	GATA3	PYCARD	CD274	MSH6	TBX21	ANXA1	HLA-A	HLA-B	HLA-C	HLA-E	HLA-F	HLA-G	HLA-H	HLX	HPX	HSPD1	NLRP10	IL1B	IL1R1	IL2	IL4	IL6	IL6R	IL6ST	IL12A	IL12B
GO_NEGATIVE_REGULATION_OF_ADAPTIVE_IMMUNE_RESPONSE	-0.362323	0.206586	<0.001	Up	http://www.gsea-msigdb.org/gsea/msigdb/cards/GO_NEGATIVE_REGULATION_OF_ADAPTIVE_IMMUNE_RESPONSE	PARP3	LILRB1	CD160	CR1	RC3H1	FCGR2B	FOXJ1	ALOX15	TBX21	HFE	HLA-F	HLA-G	CLEC4G	IFNA2	IFNB1	IL2	IL4R	IL7R	JAK3	ARG1	SMAD7	FOXP3	ZBTB7B	IL20RB	RC3H2	PPP3CB	DUSP22	PTPN6	PTPRC	TRIM27	BCL6	CEACAM1	XCL1	SAMSN1	C4BPA	C4BPB	TNFSF4	ZC3H12A	NDFIP1	LOXL3	HAVCR2	TNFRSF14	IL33	IL1RL1
GO_T_CELL_ACTIVATION_INVOLVED_IN_IMMUNE_RESPONSE	-0.479014	0.123114	<0.001	Up	http://www.gsea-msigdb.org/gsea/msigdb/cards/GO_T_CELL_ACTIVATION_INVOLVED_IN_IMMUNE_RESPONSE	BATF	LILRB1	MALT1	NLRP3	SLAMF6	RC3H1	IL23R	ZFPM1	GPR183	F2RL1	FCER1G	FCGR2B	IL27	MTOR	GATA3	CLEC4E	FOXP1	IFNL1	TBX21	ANXA1	HLA-DMB	HLX	HMGB1	ICAM1	CLEC4D	IFNE	IFNA1	IFNA2	IFNA4	IFNA5	IFNA6	IFNA7	IFNA8	IFNA10	IFNA13	IFNA14	IFNA16	IFNA17	IFNA21	IFNB1	IFNG	IFNW1	IL2	IL4R
GO_REGULATION_OF_ADAPTIVE_IMMUNE_RESPONSE	-0.358165	0.237298	<0.001	Up	http://www.gsea-msigdb.org/gsea/msigdb/cards/GO_REGULATION_OF_ADAPTIVE_IMMUNE_RESPONSE	ADA	C17orf99	PARP3	MAD2L2	CD226	TNFSF13B	LILRB1	MALT1	RIPK3	CD160	DUSP10	SHLD3	ADCY7	NLRP3	TNFRSF13C	CLC	EXOSC6	CR1	RC3H1	IL23R	SHLD1	AGER	APLF	FCER1G	FCER2	FCGR2B	ZBTB1	PAXIP1	FOXJ1	SIRT1	CLCF1	ALOX15	IL27	GATA3	PYCARD	CD274	MSH6	TBX21	ANXA1	HFE	HLA-A	HLA-B	HLA-C	HLA-E
GO_MACROPHAGE_ACTIVATION_INVOLVED_IN_IMMUNE_RESPONSE	-0.37319	0.215338	<0.001	Up	http://www.gsea-msigdb.org/gsea/msigdb/cards/GO_MACROPHAGE_ACTIVATION_INVOLVED_IN_IMMUNE_RESPONSE	TREX1	TICAM1	SBNO2	GRN	LBP	PRKCE	SUCNR1	SYK	TYROBP	DYSF	HAVCR2	IL33
GO_POSITIVE_REGULATION_OF_CYTOKINE_PRODUCTION_INVOLVED_IN_IMMUNE_RESPONSE	-0.30681	0.218616	<0.001	Up	http://www.gsea-msigdb.org/gsea/msigdb/cards/GO_POSITIVE_REGULATION_OF_CYTOKINE_PRODUCTION_INVOLVED_IN_IMMUNE_RESPONSE	SPON2	CD226	LILRB1	MALT1	CD160	NLRP3	TRIM6	MAPK14	TICAM1	DDX1	DHX36	F2RL1	FCER1G	DDX58	GATA3	FFAR3	FFAR2	HK1	HLA-E	HLA-F	HLA-G	RAET1G	IL1B	IL1R1	IL6	IL18	KARS	KIR2DL4	MIF	GPRC5B	SASH3	PRKCZ	MAPK3	B2M	MAVS	XCL1	NOD2	MAP3K7	TLR4	TRAF2	TRAF6	TNFSF4	WNT5A	FZD5
GO_NEGATIVE_REGULATION_OF_PRODUCTION_OF_MOLECULAR_MEDIATOR_OF_IMMUNE_RESPONSE	0.452119	-0.228092	<0.001	Low	http://www.gsea-msigdb.org/gsea/msigdb/cards/GO_NEGATIVE_REGULATION_OF_PRODUCTION_OF_MOLECULAR_MEDIATOR_OF_IMMUNE_RESPONSE	PARP3	CD96	LILRB1	SPINK5	IRAK3	FCRL3	FCGR2B	ANGPT1	TBX21	HFE	HLA-F	HMOX1	APOA1	APOA2	IFNA2	IFNB1	IL10	IL13RA2	JAK3	ARG1	SMAD7	FOXP3	PRKDC	BCL6	XCL1	BST2	TMBIM6	TGFB1	TGFB2	TGFB3	TNF	CUEDC2	NDFIP1	IL33	CD22	THOC1
GO_REGULATION_OF_MAST_CELL_ACTIVATION_INVOLVED_IN_IMMUNE_RESPONSE	0.470273	-0.235887	<0.001	Low	http://www.gsea-msigdb.org/gsea/msigdb/cards/GO_REGULATION_OF_MAST_CELL_ACTIVATION_INVOLVED_IN_IMMUNE_RESPONSE	CD300A	ADORA2B	CRHR1	UNC13D	FCER1G	FER	FES	FGR	FOXF1	GATA2	ADGRE2	HMOX1	IL4R	IL13	IL13RA2	LGALS9	LYN	NPPA	ENPP3	PDPK1	C12orf4	RAC2	STXBP1	STXBP2	VAMP7	SYK	VAMP8	SNX4	CD84	GAB2
GO_REGULATION_OF_TYPE_2_IMMUNE_RESPONSE	-0.306706	0.0990875	<0.001	Up	http://www.gsea-msigdb.org/gsea/msigdb/cards/GO_REGULATION_OF_TYPE_2_IMMUNE_RESPONSE	NLRP3	ECM1	GATA3	IFNL1	TBX21	ANXA1	HLX	IFNA2	IFNB1	IL4R	IL6	IL18	IDO1	ARG1	ARG2	PRKCZ	RARA	BCL6	XCL1	NOD2	STAT6	TNFSF4	CCR2	NDFIP1	IL33	RSAD2	CD86	IL27RA	SOCS5	CD74
GO_NEGATIVE_REGULATION_OF_CYTOKINE_PRODUCTION_INVOLVED_IN_IMMUNE_RESPONSE	-0.49831	0.237744	<0.001	Up	http://www.gsea-msigdb.org/gsea/msigdb/cards/GO_NEGATIVE_REGULATION_OF_CYTOKINE_PRODUCTION_INVOLVED_IN_IMMUNE_RESPONSE	CD96	LILRB1	IRAK3	ANGPT1	TBX21	HFE	HLA-F	HMOX1	APOA1	APOA2	IFNA2	IFNB1	IL10	JAK3	ARG1	SMAD7	FOXP3	BCL6	XCL1	BST2	TGFB1	TGFB2	TGFB3	TNF	CUEDC2
GO_NEGATIVE_REGULATION_OF_INNATE_IMMUNE_RESPONSE	0.188172	-0.11874	<0.001	Low	http://www.gsea-msigdb.org/gsea/msigdb/cards/GO_NEGATIVE_REGULATION_OF_INNATE_IMMUNE_RESPONSE	MICA	NR1H3	CD96	LILRB1	TRAFD1	IRAK3	DUSP10	TREX1	VSIG4	OTOP1	CR1	CRK	DCST1	DRD2	NLRC3	A2M	SCRIB	SAMHD1	GRN	CNOT7	HLA-E	HLA-F	HLA-G	IFI16	INS	KIR2DL4	ARG1	CLEC12B	LGALS9	MIR155	MIR21	ARRB2	MMP12	SERPINB9	PARP14	PPARG	SLAMF8	PTPN2	CACTIN	FAM3A	RPS19	SERPINB4	CEACAM1	SERPING1
GO_IMMUNE_SYSTEM_DEVELOPMENT	-0.443064	0.234832	<0.001	Up	http://www.gsea-msigdb.org/gsea/msigdb/cards/GO_IMMUNE_SYSTEM_DEVELOPMENT	ADA	ABI1	HDAC5	C17orf99	BCL2L11	SH2B3	PARP3	ADAM8	TSPAN2	TRIM10	RASGRP1	CDH17	WASF2	RNF41	PSME3	DHRS2	CDK6	PSMD14	TRIB1	LRRC17	ZMPSTE24	FSTL3	CDKN1C	LILRB2	MAEA	CDKN2B	IKZF1	KLF2	CITED2	BTN2A2	MYL9	PIAS3	YAP1	ARIH2	N4BP2L2	HAX1	MAD2L2	MERTK	FST	CEBPA	CEBPB	CIB1	CEBPD	CEBPE
GO_ADAPTIVE_IMMUNE_RESPONSE_BASED_ON_SOMATIC_RECOMBINATION_OF_IMMUNE_RECEPTORS_BUILT_FROM_IMMUNOGLOBULIN_SUPERFAMILY_DOMAINS	0.269133	-0.208225	<0.001	Low	http://www.gsea-msigdb.org/gsea/msigdb/cards/GO_ADAPTIVE_IMMUNE_RESPONSE_BASED_ON_SOMATIC_RECOMBINATION_OF_IMMUNE_RECEPTORS_BUILT_FROM_IMMUNOGLOBULIN_SUPERFAMILY_DOMAINS	ADA	C17orf99	PARP3	IGLL5	MICA	IL18BP	EBI3	IGHV2-70D	IGHV1-69D	IGHV3-64D	BTN3A3	MAD2L2	BATF	CXCL13	CD226	TNFSF13B	MASP2	CTSC	LILRB1	MALT1	KDELR1	RIPK3	BTN3A2	SHLD3	TREX1	NLRP3	SLAMF6	TNFRSF13C	CLC	EXOSC6	CLU	CCR6	IL31RA	RAET1E	CR1	CR2	CRP	RC3H1	IL23R	SHLD1	CTSH	RAET1L	CD55	DENND1B
GO_REGULATION_OF_IMMUNE_RESPONSE	-0.353402	0.218147	<0.001	Up	http://www.gsea-msigdb.org/gsea/msigdb/cards/GO_REGULATION_OF_IMMUNE_RESPONSE	ADA	ABI1	TANK	BTNL10	CD300LD	KIR2DS2	CD24	C17orf99	PARP3	IGLL5	MICA	KLRC4-KLRK1	NR1H3	MUC12	PQBP1	ARPC5	ARPC4	ARPC3	ARPC1B	ACTR3	ACTR2	ADAM8	ARPC2	IFNL4	RASGRP1	WASF2	PSME3	FLOT1	PSMD14	CD96	IGHV2-70D	IGHV1-69D	IGHV3-64D	LILRB2	TNIP1	TLR6	BTN3A3	BTN2A2	NOD1	SPON2	RBM14	VAV3	TAB1	BAIAP2
GO_REGULATION_OF_INNATE_IMMUNE_RESPONSE	-0.24951	0.239733	<0.001	Up	http://www.gsea-msigdb.org/gsea/msigdb/cards/GO_REGULATION_OF_INNATE_IMMUNE_RESPONSE	TANK	MICA	KLRC4-KLRK1	NR1H3	MUC12	PQBP1	ADAM8	RASGRP1	PSME3	FLOT1	PSMD14	CD96	TNIP1	TLR6	NOD1	RBM14	TAB1	CLEC10A	HEXIM1	POLR3F	POLR3G	POLR3C	CD226	CNPY3	LILRB1	MALT1	TRAFD1	LILRA2	CD160	CDC37	IRAK3	DUSP10	USP18	TREX1	CD300A	VSIG4	TIRAP	CHUK	PGLYRP2	PGLYRP3	SLAMF6	CGAS	FCRL3	GBP5
GO_ORGAN_OR_TISSUE_SPECIFIC_IMMUNE_RESPONSE	-0.334523	0.173085	<0.001	Up	http://www.gsea-msigdb.org/gsea/msigdb/cards/GO_ORGAN_OR_TISSUE_SPECIFIC_IMMUNE_RESPONSE	C17orf99	CD160	TREX1	IFNLR1	DEFA1	DEFA3	DEFA4	DEFA5	DEFA6	DEFB1	IFNL2	FFAR3	FFAR2	APOA4	IL6	IL6R	LTF	NOS2	BPIFA1	PIGR	PLA2G1B	H2BFS	OTUD7B	RNASE3	RPL39	XCL1	RAB17	DEFA1B	CAMP	HIST1H2BG	HIST1H2BF	HIST1H2BE	HIST1H2BI	HIST1H2BC	HIST2H2BE	HIST1H2BK	HIST1H2BJ	GCNT3	BPIFB1
GO_REGULATION_OF_CYTOKINE_PRODUCTION_INVOLVED_IN_IMMUNE_RESPONSE	-0.388422	0.238668	<0.001	Up	http://www.gsea-msigdb.org/gsea/msigdb/cards/GO_REGULATION_OF_CYTOKINE_PRODUCTION_INVOLVED_IN_IMMUNE_RESPONSE	CD96	SPON2	CD226	LILRB1	MALT1	CD160	IRAK3	NLRP3	CLC	TRIM6	MAPK14	TICAM1	DDX1	DHX36	F2RL1	FCER1G	DDX58	GATA3	ANGPT1	FFAR3	FFAR2	TBX21	HFE	HK1	HLA-E	HLA-F	HLA-G	HMOX1	APOA1	APOA2	IFNA2	IFNB1	RAET1G	IL1B	IL1R1	IL6	IL10	IL18	JAK3	KARS	KIR2DL4	ARG1	MIR155	SMAD7
GO_CELL_ACTIVATION_INVOLVED_IN_IMMUNE_RESPONSE	-0.417248	0.218371	<0.001	Up	http://www.gsea-msigdb.org/gsea/msigdb/cards/GO_CELL_ACTIVATION_INVOLVED_IN_IMMUNE_RESPONSE	A1BG	ADA	SIGLEC14	C17orf99	PARP3	TOM1	KLRF2	HUWE1	ARPC5	ACTR2	ADAM8	ACTR1B	RASGRP1	CDH17	ATP6AP2	ADAM10	PSMD14	LILRB2	TCIRG1	CRISP3	SIRPB1	TUBB4B	PRG3	ATP8A1	PPIE	MAD2L2	CAP1	VAT1	ATG7	BATF	PRDX4	AGPAT2	OLFM4	CCT2	NPC2	CCT8	CTSC	IQGAP2	CPLX2	CEACAM3	HPSE	PGRMC1	LILRB1	FGL2
GO_NEGATIVE_REGULATION_OF_TYPE_2_IMMUNE_RESPONSE	-0.320971	0.251665	<0.001	Up	http://www.gsea-msigdb.org/gsea/msigdb/cards/GO_NEGATIVE_REGULATION_OF_TYPE_2_IMMUNE_RESPONSE	IFNL1	TBX21	ANXA1	HLX	IFNA2	IFNB1	ARG1	ARG2	BCL6	STAT6	CCR2	NDFIP1	IL27RA	SOCS5
GO_INNATE_IMMUNE_RESPONSE_ACTIVATING_CELL_SURFACE_RECEPTOR_SIGNALING_PATHWAY	0.304832	-0.279438	<0.001	Low	http://www.gsea-msigdb.org/gsea/msigdb/cards/GO_INNATE_IMMUNE_RESPONSE_ACTIVATING_CELL_SURFACE_RECEPTOR_SIGNALING_PATHWAY	KLRC4-KLRK1	MUC12	PSME3	PSMD14	TAB1	CLEC10A	MALT1	LILRA2	CHUK	MUCL1	PSMB11	CREBBP	MUC17	PSMA8	MUC15	CLEC4C	MUC20	EP300	FCER1G	FCN1	KLRK1	TAB2	PSME4	FBXW11	FYN	TAB3	CLEC4E	MUC19	FFAR2	CD209	HRAS	CLEC4D	ICAM2	ICAM3	IKBKB	KRAS	MUC21	LYN	MUC1	MUC2	MUC3A	MUC4	MUC5AC	MUC6
GO_T_HELPER_1_TYPE_IMMUNE_RESPONSE	-0.337028	0.168348	<0.001	Up	http://www.gsea-msigdb.org/gsea/msigdb/cards/GO_T_HELPER_1_TYPE_IMMUNE_RESPONSE	IL18BP	EBI3	IL23R	IL27	MTOR	ANXA1	HLX	HMGB1	HRAS	NLRP10	IL1B	IL1R1	IL4R	IL6R	IL12B	IL12RB1	IL18	JAK3	LEF1	IL23A	RELB	BCL3	CCL19	XCL1	SEMA4A	SLC11A1	SPN	STAT6	TLR4	TRAF6	TNFSF4	CCR2	HAVCR2	RIPK2	IL18RAP	IL18R1	IL33	IL1RL1	CD80	IL27RA	SOCS5
GO_POSITIVE_REGULATION_OF_TYPE_2_IMMUNE_RESPONSE	0.428872	-0.256035	<0.001	Low	http://www.gsea-msigdb.org/gsea/msigdb/cards/GO_POSITIVE_REGULATION_OF_TYPE_2_IMMUNE_RESPONSE	NLRP3	GATA3	IL4R	IL6	IL18	IDO1	PRKCZ	RARA	XCL1	NOD2	TNFSF4	IL33	RSAD2	CD86	CD74
GO_T_CELL_DIFFERENTIATION_INVOLVED_IN_IMMUNE_RESPONSE	-0.4801	0.189496	<0.001	Up	http://www.gsea-msigdb.org/gsea/msigdb/cards/GO_T_CELL_DIFFERENTIATION_INVOLVED_IN_IMMUNE_RESPONSE	BATF	MALT1	NLRP3	SLAMF6	RC3H1	IL23R	ZFPM1	GPR183	FCER1G	IL27	MTOR	GATA3	CLEC4E	FOXP1	IFNL1	TBX21	ANXA1	HLX	HMGB1	CLEC4D	IFNG	IL2	IL4R	IL6	IL12B	IL12RB1	IL18	IRF4	JAK3	LGALS9	LY9	MIR21	SMAD7	CD46	MYB	FOXP3	ZBTB7B	LEF1	IL23A	ATP7A	RC3H2	PRKCZ	PTGER4	RARA
GO_HUMORAL_IMMUNE_RESPONSE	-0.350152	0.270942	<0.001	Up	http://www.gsea-msigdb.org/gsea/msigdb/cards/GO_HUMORAL_IMMUNE_RESPONSE	IGLL5	EBI3	IGHV2-70D	IGHV1-69D	IGHV3-64D	SPAG11B	SPON2	CXCL13	GNLY	COLEC10	MASP2	TRAF3IP2	CFHR4	SPINK5	CHGA	VSIG4	PGLYRP2	PGLYRP3	LEAP2	DCD	DEFB118	CLU	CCR6	CCR7	AC118754.1	CST9	REG3G	CPB2	CPN1	CPN2	CR1	CR2	CRP	BPIFA2	ROMO1	DEFB127	CTSG	CD55	DEFA1	DEFA3	DEFA4	DEFA5	DEFA6	DEFB1
GO_POSITIVE_REGULATION_OF_IMMUNE_SYSTEM_PROCESS	-0.308815	0.24022	<0.001	Up	http://www.gsea-msigdb.org/gsea/msigdb/cards/GO_POSITIVE_REGULATION_OF_IMMUNE_SYSTEM_PROCESS	ADA	ABI1	TANK	BTNL10	CD24	C17orf99	IGLL5	MICA	KLRC4-KLRK1	NR1H3	MUC12	PQBP1	ARPC5	ARPC4	ARPC3	ARPC1B	ACTR3	ACTR2	ADAM8	ARPC2	IFNL4	RASGRP1	EBI3	WASF2	PSME3	ADAM10	FLOT1	PSMD14	TRIB1	IGHV2-70D	IGHV1-69D	IGHV3-64D	LILRB2	TNIP1	SIRPB1	TLR6	BTN3A3	BTN2A2	NOD1	SPON2	RBM14	N4BP2L2	VAV3	TAB1
GO_POSITIVE_REGULATION_OF_MAST_CELL_ACTIVATION_INVOLVED_IN_IMMUNE_RESPONSE	0.545546	-0.235631	<0.001	Low	http://www.gsea-msigdb.org/gsea/msigdb/cards/GO_POSITIVE_REGULATION_OF_MAST_CELL_ACTIVATION_INVOLVED_IN_IMMUNE_RESPONSE	ADORA2B	CRHR1	FCER1G	FGR	GATA2	IL4R	IL13	NPPA	STXBP1	VAMP7	SYK	VAMP8	SNX4	GAB2
GO_INNATE_IMMUNE_RESPONSE_IN_MUCOSA	-0.351037	0.237259	<0.001	Up	http://www.gsea-msigdb.org/gsea/msigdb/cards/GO_INNATE_IMMUNE_RESPONSE_IN_MUCOSA	DEFA1	DEFA3	DEFA4	DEFA5	DEFA6	DEFB1	APOA4	LTF	NOS2	PLA2G1B	H2BFS	RNASE3	RPL39	DEFA1B	CAMP	HIST1H2BG	HIST1H2BF	HIST1H2BE	HIST1H2BI	HIST1H2BC	HIST2H2BE	HIST1H2BK	HIST1H2BJ	BPIFB1
GO_POSITIVE_REGULATION_OF_T_HELPER_1_TYPE_IMMUNE_RESPONSE	-0.40531	0.244053	<0.001	Up	http://www.gsea-msigdb.org/gsea/msigdb/cards/GO_POSITIVE_REGULATION_OF_T_HELPER_1_TYPE_IMMUNE_RESPONSE	IL23R	ANXA1	HLX	NLRP10	IL1B	IL1R1	IL6R	IL12B	IL12RB1	IL18	IL23A	CCL19	XCL1	SLC11A1	CCR2	RIPK2	IL18R1	CD80	IL27RA	SOCS5
GO_INNATE_IMMUNE_RESPONSE	0.270246	-0.248133	<0.001	Low	http://www.gsea-msigdb.org/gsea/msigdb/cards/GO_INNATE_IMMUNE_RESPONSE	SIGLEC14	TANK	DEFB131B	KIR2DS2	IGLL5	KLRF2	MICA	KLRC4-KLRK1	NR1H3	MUC12	PQBP1	ACTR3	ACTR2	ADAM8	TRIM10	IFNL4	RASGRP1	OPTN	TRIM28	PSME3	TRIM13	FLOT1	PSMD14	KLRG1	CD96	CALCOCO2	AKAP8	IGHV2-70D	IGHV1-69D	IGHV3-64D	ADAR	TNIP1	CRISP3	SIRPB1	CLEC4M	TLR6	CCL26	TRIM22	IRF9	TUBB4B	NOD1	ADARB1	IFITM3	SPON2
GO_REGULATION_OF_IMMUNE_SYSTEM_PROCESS	-0.51433	0.247887	<0.001	Up	http://www.gsea-msigdb.org/gsea/msigdb/cards/GO_REGULATION_OF_IMMUNE_SYSTEM_PROCESS	ADA	ABI1	TANK	BTNL10	CD300LD	KIR2DS2	CD24	C17orf99	PARP3	IGLL5	MICA	KLRC4-KLRK1	NR1H3	MUC12	TSPAN32	PQBP1	ARPC5	ARPC4	ARPC3	ARPC1B	ACTR3	ACTR2	ADAM8	ARPC2	IFNL4	RASGRP1	EBI3	WASF2	RNF41	PSME3	ADAM10	CDK6	FLOT1	PSMD14	TRIB1	CD96	LRRC17	ZMPSTE24	FSTL3	IGHV2-70D	IGHV1-69D	IGHV3-64D	LILRB2	TNIP1
GO_SOMATIC_DIVERSIFICATION_OF_IMMUNE_RECEPTORS	-0.489771	0.294322	<0.001	Up	http://www.gsea-msigdb.org/gsea/msigdb/cards/GO_SOMATIC_DIVERSIFICATION_OF_IMMUNE_RECEPTORS	PARP3	MAD2L2	BATF	PMS2P11	POLQ	SHLD3	EXOSC6	CCR6	SHLD1	RNF168	APLF	ERCC1	PAXIP1	SWAP70	CLCF1	SAMHD1	POLL	POLM	MSH6	TBX21	HMGB1	HMGB2	HSPD1	IL2	IL4	IL10	LIG4	MLH1	MSH2	NBN	FOXP3	EXOSC3	LEF1	PMS2P1	PMS2P5	PMS2P3	PMS2	POLB	SHLD2	RIF1	PRKDC	CTNNBL1	AICDA	PTPRC
GO_NATURAL_KILLER_CELL_ACTIVATION_INVOLVED_IN_IMMUNE_RESPONSE	0.443566	-0.262994	<0.001	Low	http://www.gsea-msigdb.org/gsea/msigdb/cards/GO_NATURAL_KILLER_CELL_ACTIVATION_INVOLVED_IN_IMMUNE_RESPONSE	KLRF2	CORO1A	PGLYRP2	PGLYRP3	AP1G1	UNC13D	ZNF683	HLA-F	IFNE	IFNA1	IFNA2	IFNA4	IFNA5	IFNA6	IFNA7	IFNA8	IFNA10	IFNA13	IFNA14	IFNA16	IFNA17	IFNA21	IFNB1	IFNW1	IL12B	LAMP1	CD244	IFNK	PGLYRP4	RAB27A	VAMP7	PGLYRP1
GO_ADAPTIVE_IMMUNE_RESPONSE	-0.259515	0.248176	<0.001	Up	http://www.gsea-msigdb.org/gsea/msigdb/cards/GO_ADAPTIVE_IMMUNE_RESPONSE	ADA	C17orf99	PARP3	IGLL5	MICA	KLRC4-KLRK1	IL18BP	EBI3	IGHV2-70D	IGHV1-69D	IGHV3-64D	LILRB2	CLEC4M	BTN3A3	MAD2L2	CLEC10A	BATF	CXCL13	CD226	TNFSF13B	MASP2	CTSC	LILRB1	MALT1	KDELR1	LILRB5	LILRB4	LILRA1	LILRB3	LILRA3	RIPK3	BTN3A2	BTN3A1	CD160	DUSP10	SHLD3	TREX1	ADCY7	NLRP3	SLAMF6	TNFRSF13C	SH2D1B	CLC	EXOSC6
GO_NEGATIVE_REGULATION_OF_HUMORAL_IMMUNE_RESPONSE	0.424259	-0.263822	<0.001	Low	http://www.gsea-msigdb.org/gsea/msigdb/cards/GO_NEGATIVE_REGULATION_OF_HUMORAL_IMMUNE_RESPONSE	SPINK5	VSIG4	CR1	CD55	A2M	FCGR2B	FOXJ1	PTPN6	SERPING1	C4BPA	C4BPB	CD59
GO_ACTIVATION_OF_IMMUNE_RESPONSE	0.36998	-0.231851	<0.001	Low	http://www.gsea-msigdb.org/gsea/msigdb/cards/GO_ACTIVATION_OF_IMMUNE_RESPONSE	ADA	ABI1	TANK	BTNL10	IGLL5	KLRC4-KLRK1	NR1H3	MUC12	PQBP1	ARPC5	ARPC4	ARPC3	ARPC1B	ACTR3	ACTR2	ARPC2	WASF2	PSME3	FLOT1	PSMD14	IGHV2-70D	IGHV1-69D	IGHV3-64D	TNIP1	TLR6	BTN3A3	BTN2A2	NOD1	RBM14	VAV3	TAB1	BAIAP2	CLEC10A	ARPC1A	COLEC10	SH2B2	HEXIM1	RBCK1	CD226	CNPY3	MASP2	NCKAP1	CFHR4	MALT1
GO_IMMUNOGLOBULIN_PRODUCTION_INVOLVED_IN_IMMUNOGLOBULIN_MEDIATED_IMMUNE_RESPONSE	-0.380915	0.24377	<0.001	Up	http://www.gsea-msigdb.org/gsea/msigdb/cards/GO_IMMUNOGLOBULIN_PRODUCTION_INVOLVED_IN_IMMUNOGLOBULIN_MEDIATED_IMMUNE_RESPONSE	C17orf99	PARP3	MAD2L2	BATF	SHLD3	TREX1	EXOSC6	CCR6	SHLD1	RNF168	APLF	GAPT	ERCC1	PAXIP1	SWAP70	CLCF1	MSH6	TBX21	HLA-DQB1	HSPD1	IL2	IL4	IL10	LIG4	MLH1	MSH2	NBN	FOXP3	EXOSC3	POU2F2	SHLD2	RIF1	AICDA	PTPRC	BCL6	XCL1	STAT6	SUPT6H	BTK	TFRC	TGFB1	TP53BP1	TNFSF4	UNG
GO_CYTOKINE_PRODUCTION_INVOLVED_IN_IMMUNE_RESPONSE	-0.409079	0.241553	<0.001	Up	http://www.gsea-msigdb.org/gsea/msigdb/cards/GO_CYTOKINE_PRODUCTION_INVOLVED_IN_IMMUNE_RESPONSE	CD96	SPON2	CD226	LILRB1	MALT1	KDELR1	CD160	CHGA	IRAK3	NLRP3	CLC	TRIM6	IL31RA	MAPK14	TICAM1	CD55	DENND1B	DDX1	DHX36	DLG1	F2RL1	FCER1G	SIRT1	DDX58	GAS6	GATA3	ANGPT1	FFAR3	FFAR2	TBX21	HFE	HK1	HLA-E	HLA-F	HLA-G	MR1	HMOX1	HSPD1	APOA1	APOA2	IFNA2	IFNB1	RAET1G	IL1B
GO_POSITIVE_REGULATION_OF_PRODUCTION_OF_MOLECULAR_MEDIATOR_OF_IMMUNE_RESPONSE	0.360618	-0.245276	<0.001	Low	http://www.gsea-msigdb.org/gsea/msigdb/cards/GO_POSITIVE_REGULATION_OF_PRODUCTION_OF_MOLECULAR_MEDIATOR_OF_IMMUNE_RESPONSE	C17orf99	SPON2	MAD2L2	CD226	LILRB1	MALT1	CD160	SHLD3	NLRP3	TRIM6	EXOSC6	MAPK14	TICAM1	SHLD1	DDX1	DHX36	F2RL1	FCER1G	PAXIP1	CLCF1	DDX58	KLK5	GATA3	GPI	FFAR3	FFAR2	MSH6	TBX21	HK1	HLA-E	HLA-F	HLA-G	HPX	RAET1G	IL1B	IL1R1	IL2	IL4	IL4R	IL5	IL6	IL13	IL18	KARS
GO_HUMORAL_IMMUNE_RESPONSE_MEDIATED_BY_CIRCULATING_IMMUNOGLOBULIN	0.282503	-0.233759	<0.001	Low	http://www.gsea-msigdb.org/gsea/msigdb/cards/GO_HUMORAL_IMMUNE_RESPONSE_MEDIATED_BY_CIRCULATING_IMMUNOGLOBULIN	IGLL5	IGHV2-70D	IGHV1-69D	IGHV3-64D	MASP2	CLU	CR1	CR2	CRP	CD55	FCER2	FCGR2B	FOXJ1	IGKV1-5	IGHV6-1	IGHV5-10-1	IGHV5-51	IGHV4-61	IGHV4-59	IGHV4-39	IGHV4-34	IGHV4-31	IGHV4-28	IGHV4-4	IGHV3-74	IGHV3-73	IGHV3-72	IGHV3-66	IGHV3-64	IGHV3-53	IGHV3-49	IGHV3-48	IGHV3-43	IGHV3-33	IGHV3-30	IGHV3-23	IGHV3-21	IGHV3-20	IGHV3-15	IGHV3-13	IGHV3-11	IGHV3-7	IGHV2-70	IGHV2-26
GO_POSITIVE_REGULATION_OF_IMMUNE_EFFECTOR_PROCESS	-0.469091	0.235034	<0.001	Up	http://www.gsea-msigdb.org/gsea/msigdb/cards/GO_POSITIVE_REGULATION_OF_IMMUNE_EFFECTOR_PROCESS	C17orf99	MICA	KLRC4-KLRK1	RASGRP1	SPON2	MAD2L2	CD226	LILRB1	MALT1	CD160	SHLD3	CD300A	NLRP3	SLAMF6	SH2D1B	TRIM6	EXOSC6	RAET1E	ADORA2B	CRHR1	MAPK14	TICAM1	IL23R	SHLD1	RAET1L	AP1G1	DDX1	DHX36	UNC13D	F2RL1	FCER1G	FCER2	FER	FES	FGR	ZBTB1	KLRK1	FOXF1	PAXIP1	PUM2	CLCF1	DDX58	CADM1	KLK5
GO_REGULATION_OF_HUMORAL_IMMUNE_RESPONSE	-0.424675	0.239503	<0.001	Up	http://www.gsea-msigdb.org/gsea/msigdb/cards/GO_REGULATION_OF_HUMORAL_IMMUNE_RESPONSE	CXCL13	CFHR4	SPINK5	VSIG4	CLU	CCR7	AC118754.1	CPB2	CPN1	CPN2	CR1	CR2	CD55	A2M	F2	FCER2	FCGR2B	FOXJ1	KLK5	C5AR2	IGKV1-5	IGHV4-59	IGHV4-39	IGHV4-34	IGHV3-53	IGHV3-48	IGHV3-33	IGHV3-30	IGHV3-23	IGHV3-13	IGHV3-11	IGHV3-7	IGHV2-70	IGHV2-5	IGHV1-69	IGLV7-43	IGLV6-57	IGLV3-27	IGLV3-25	IGLV3-21	IGLV3-19	IGLV3-1	IGLV2-23	IGLV2-14
GO_MATURE_B_CELL_DIFFERENTIATION_INVOLVED_IN_IMMUNE_RESPONSE	0.0950409	-0.229013	<0.001	Low	http://www.gsea-msigdb.org/gsea/msigdb/cards/GO_MATURE_B_CELL_DIFFERENTIATION_INVOLVED_IN_IMMUNE_RESPONSE	ADA	C17orf99	CDH17	DOCK11	NKX2-3	GPR183	PTK2B	FCGR2B	DLL1	LFNG	LGALS1	MFNG	NOTCH2	PLCG2	DOCK10	ITFG2	BCL3	XBP1	ITM2A
GO_SOMATIC_DIVERSIFICATION_OF_IMMUNE_RECEPTORS_VIA_SOMATIC_MUTATION	-0.425934	0.186672	<0.001	Up	http://www.gsea-msigdb.org/gsea/msigdb/cards/GO_SOMATIC_DIVERSIFICATION_OF_IMMUNE_RECEPTORS_VIA_SOMATIC_MUTATION	PMS2P11	POLQ	SAMHD1	POLL	POLM	MSH6	MLH1	MSH2	PMS2P1	PMS2P5	PMS2P3	PMS2	POLB	AICDA	PMS2P6	UNG	EXO1
GO_POSITIVE_REGULATION_OF_MYELOID_LEUKOCYTE_CYTOKINE_PRODUCTION_INVOLVED_IN_IMMUNE_RESPONSE	-0.216803	0.249367	<0.001	Up	http://www.gsea-msigdb.org/gsea/msigdb/cards/GO_POSITIVE_REGULATION_OF_MYELOID_LEUKOCYTE_CYTOKINE_PRODUCTION_INVOLVED_IN_IMMUNE_RESPONSE	SPON2	LILRB1	TICAM1	DDX1	DHX36	FCER1G	DDX58	HLA-G	MIF	GPRC5B	MAVS	TLR4	WNT5A	NR4A3	SEMA7A	BCL10	DDX21	CD36	CD74
GO_POSITIVE_REGULATION_OF_HUMORAL_IMMUNE_RESPONSE	-0.419956	0.251325	<0.001	Up	http://www.gsea-msigdb.org/gsea/msigdb/cards/GO_POSITIVE_REGULATION_OF_HUMORAL_IMMUNE_RESPONSE	CCR7	FCER2	FCGR2B	KLK5	HPX	LTA	PGC	PHB	KLK7	MIR520E	MIR520B	ZP4	PTPRC	TNF	C3	C6	ACOD1	ZP3
GO_ACTIVATION_OF_INNATE_IMMUNE_RESPONSE	-0.217412	0.259098	<0.001	Up	http://www.gsea-msigdb.org/gsea/msigdb/cards/GO_ACTIVATION_OF_INNATE_IMMUNE_RESPONSE	TANK	KLRC4-KLRK1	NR1H3	MUC12	PQBP1	PSME3	FLOT1	PSMD14	TNIP1	TLR6	NOD1	RBM14	TAB1	CLEC10A	HEXIM1	CNPY3	MALT1	LILRA2	IRAK3	CD300A	TIRAP	CHUK	PGLYRP2	PGLYRP3	CGAS	FCRL3	MUCL1	PIK3AP1	PSMB11	HMGB4	REG3G	CREBBP	MUC17	PSMA8	MUC15	CD300LF	TICAM1	PYHIN1	CTSB	CTSK	CTSL	CTSS	DAB2IP	CYBA
GO_NEGATIVE_REGULATION_OF_IMMUNE_SYSTEM_PROCESS	-0.38332	0.234673	<0.001	Up	http://www.gsea-msigdb.org/gsea/msigdb/cards/GO_NEGATIVE_REGULATION_OF_IMMUNE_SYSTEM_PROCESS	ADA	PARP3	MICA	KLRC4-KLRK1	NR1H3	TSPAN32	CDK6	TRIB1	CD96	LRRC17	FSTL3	LILRB2	TLR6	BTN2A2	PIAS3	N4BP2L2	GPNMB	MERTK	PIBF1	TRIM38	CEBPB	CIB1	TOB2	LILRB1	TRAFD1	SPINK5	LILRB4	LILRB3	LILRA2	EMILIN1	CD160	GLMN	IRAK3	DUSP10	PADI2	TREX1	CD300A	VSIG4	PGLYRP2	PGLYRP3	FCRL3	ADCYAP1	HIST4H4	LEO1
GO_NEGATIVE_REGULATION_OF_IMMUNE_RESPONSE	0.362348	-0.250665	<0.001	Low	http://www.gsea-msigdb.org/gsea/msigdb/cards/GO_NEGATIVE_REGULATION_OF_IMMUNE_RESPONSE	PARP3	MICA	NR1H3	CD96	LILRB1	TRAFD1	SPINK5	CD160	IRAK3	DUSP10	TREX1	CD300A	VSIG4	PGLYRP2	PGLYRP3	ADCYAP1	FCRLB	COL3A1	OTOP1	CR1	CRK	RC3H1	DCST1	CD55	NLRP6	DRD2	NLRC3	A2M	FCGR2B	FER	FOXF1	FOXJ1	SCRIB	ALOX15	AMBP	SAMHD1	IFNL1	ANGPT1	GPR17	GPX1	GRN	ABR	CNOT7	TBX21
GO_REGULATION_OF_IMMUNE_EFFECTOR_PROCESS	-0.411065	0.213291	<0.001	Up	http://www.gsea-msigdb.org/gsea/msigdb/cards/GO_REGULATION_OF_IMMUNE_EFFECTOR_PROCESS	C17orf99	PARP3	MICA	KLRC4-KLRK1	TSPAN32	PQBP1	RASGRP1	CD96	ZMPSTE24	SPON2	MAD2L2	TRIM38	CD226	TRAF3IP2	LILRB1	CFHR4	MALT1	SPINK5	RIPK3	CD160	IRAK3	DUSP10	SHLD3	TREX1	CD300A	VSIG4	NLRP3	PGLYRP2	PGLYRP3	SLAMF6	CGAS	FCRL3	SH2D1B	CLC	TRIM6	EXOSC6	CLU	RAET1E	ADORA2B	CPB2	CPN1	CPN2	CR1	CR2
GO_IMMUNE_RESPONSE_REGULATING_CELL_SURFACE_RECEPTOR_SIGNALING_PATHWAY	0.410806	-0.221933	<0.001	Low	http://www.gsea-msigdb.org/gsea/msigdb/cards/GO_IMMUNE_RESPONSE_REGULATING_CELL_SURFACE_RECEPTOR_SIGNALING_PATHWAY	ADA	ABI1	BTNL10	CD24	IGLL5	KLRC4-KLRK1	MUC12	ARPC5	ARPC4	ARPC3	ARPC1B	ACTR3	ACTR2	ARPC2	WASF2	PSME3	PSMD14	IGHV2-70D	IGHV1-69D	IGHV3-64D	LILRB2	BTN3A3	BTN2A2	VAV3	TAB1	BAIAP2	CLEC10A	ARPC1A	SH2B2	RBCK1	CD226	NCKAP1	LILRB1	MALT1	BTNL3	LILRB4	LILRA2	BTN3A2	BTN3A1	BTN2A1	CD160	HHLA2	CD300A	ERMAP
GO_REGULATION_OF_T_HELPER_1_TYPE_IMMUNE_RESPONSE	0.174866	-0.112366	<0.001	Low	http://www.gsea-msigdb.org/gsea/msigdb/cards/GO_REGULATION_OF_T_HELPER_1_TYPE_IMMUNE_RESPONSE	IL23R	IL27	ANXA1	HLX	NLRP10	IL1B	IL1R1	IL4R	IL6R	IL12B	IL12RB1	IL18	JAK3	IL23A	CCL19	XCL1	SLC11A1	TNFSF4	CCR2	HAVCR2	RIPK2	IL18R1	IL33	IL1RL1	CD80	IL27RA	SOCS5
GO_PRODUCTION_OF_MOLECULAR_MEDIATOR_OF_IMMUNE_RESPONSE	-0.372144	0.224605	<0.001	Up	http://www.gsea-msigdb.org/gsea/msigdb/cards/GO_PRODUCTION_OF_MOLECULAR_MEDIATOR_OF_IMMUNE_RESPONSE	C17orf99	PARP3	CD96	SPON2	MAD2L2	BATF	CD226	TNFSF13B	PMS2P11	POLQ	TRAF3IP2	LILRB1	MALT1	KDELR1	SPINK5	CD160	CHGA	IRAK3	SHLD3	TREX1	NLRP3	CGAS	FCRL3	CLC	TRIM6	EXOSC6	CCR6	TMIGD2	IL31RA	MAPK14	TICAM1	SHLD1	CD55	DENND1B	DDX1	RNF168	DHX36	DLG1	ELANE	APLF	GAPT	ERCC1	F2RL1	FCER1G
GO_POSITIVE_REGULATION_OF_IMMUNE_RESPONSE	0.257323	-0.179918	<0.001	Low	http://www.gsea-msigdb.org/gsea/msigdb/cards/GO_POSITIVE_REGULATION_OF_IMMUNE_RESPONSE	ADA	ABI1	TANK	BTNL10	C17orf99	IGLL5	MICA	KLRC4-KLRK1	NR1H3	MUC12	PQBP1	ARPC5	ARPC4	ARPC3	ARPC1B	ACTR3	ACTR2	ADAM8	ARPC2	IFNL4	RASGRP1	WASF2	PSME3	FLOT1	PSMD14	IGHV2-70D	IGHV1-69D	IGHV3-64D	TNIP1	TLR6	BTN3A3	BTN2A2	NOD1	SPON2	RBM14	VAV3	TAB1	BAIAP2	MAD2L2	CLEC10A	ARPC1A	COLEC10	SH2B2	HEXIM1
GO_NEGATIVE_REGULATION_OF_IMMUNE_EFFECTOR_PROCESS	0.40935	-0.260175	<0.001	Low	http://www.gsea-msigdb.org/gsea/msigdb/cards/GO_NEGATIVE_REGULATION_OF_IMMUNE_EFFECTOR_PROCESS	PARP3	MICA	CD96	TRIM38	LILRB1	SPINK5	IRAK3	DUSP10	CD300A	VSIG4	PGLYRP2	PGLYRP3	FCRL3	CR1	CRK	RC3H1	CD55	A2M	FCGR2B	FER	FOXF1	FOXJ1	TKFC	APPL1	TRAF3IP1	IFNL1	ANGPT1	GRN	ABR	TBX21	ANXA1	HFE	HLA-E	HLA-F	HLA-G	HLX	HMOX1	APOA1	APOA2	CLEC4G	IFNA2	IFNB1	IL2	IL2RA
GO_LYMPHOCYTE_ACTIVATION_INVOLVED_IN_IMMUNE_RESPONSE	-0.283871	0.267803	<0.001	Up	http://www.gsea-msigdb.org/gsea/msigdb/cards/GO_LYMPHOCYTE_ACTIVATION_INVOLVED_IN_IMMUNE_RESPONSE	ADA	C17orf99	PARP3	KLRF2	CDH17	MAD2L2	BATF	LILRB1	MALT1	CORO1A	SHLD3	NLRP3	PGLYRP2	PGLYRP3	SLAMF6	EXOSC6	CCR6	DOCK11	RC3H1	IL23R	SHLD1	NKX2-3	ZFPM1	AP1G1	RNF168	GPR183	APLF	UNC13D	GAPT	ERCC1	F2RL1	PTK2B	FCER1G	FCGR2B	PAXIP1	SWAP70	PLCL2	CLCF1	IL27	MTOR	ABL1	ZNF683	GATA3	CLEC4E
GO_IMMUNE_EFFECTOR_PROCESS	-0.446556	0.195172	<0.001	Up	http://www.gsea-msigdb.org/gsea/msigdb/cards/GO_IMMUNE_EFFECTOR_PROCESS	A1BG	ADA	SIGLEC14	ABI1	C17orf99	PARP3	IGLL5	TOM1	KLRF2	MICA	KLRC4-KLRK1	ABCC9	HUWE1	TSPAN32	PQBP1	ARPC5	ARPC4	ARPC3	ARPC1B	ACTR3	ACTR2	ADAM8	ARPC2	IFNL4	ACTR1B	RASGRP1	CDH17	ATP6AP2	WASF2	ADAM10	PSMD14	CD96	ZMPSTE24	IGHV2-70D	IGHV1-69D	IGHV3-64D	LILRB2	ADAR	TCIRG1	CRISP3	SIRPB1	TRIM22	IRF9	TUBB4B
GO_REGULATION_OF_PRODUCTION_OF_MOLECULAR_MEDIATOR_OF_IMMUNE_RESPONSE	0.332261	-0.112431	<0.001	Low	http://www.gsea-msigdb.org/gsea/msigdb/cards/GO_REGULATION_OF_PRODUCTION_OF_MOLECULAR_MEDIATOR_OF_IMMUNE_RESPONSE	C17orf99	PARP3	CD96	SPON2	MAD2L2	CD226	LILRB1	MALT1	SPINK5	CD160	IRAK3	SHLD3	TREX1	NLRP3	CGAS	FCRL3	CLC	TRIM6	EXOSC6	MAPK14	TICAM1	SHLD1	DDX1	DHX36	APLF	F2RL1	FCER1G	FCGR2B	PAXIP1	CLCF1	DDX58	KLK5	GATA3	GPI	ANGPT1	FFAR3	FFAR2	MSH6	TBX21	HFE	HK1	HLA-E	HLA-F	HLA-G
GO_B_CELL_PROLIFERATION_INVOLVED_IN_IMMUNE_RESPONSE	-0.425122	0.236198	<0.001	Up	http://www.gsea-msigdb.org/gsea/msigdb/cards/GO_B_CELL_PROLIFERATION_INVOLVED_IN_IMMUNE_RESPONSE	GAPT	PLCL2	ABL1	CD180	TLR4	CD19
GO_CYTOKINE_SECRETION_INVOLVED_IN_IMMUNE_RESPONSE	-0.411785	0.235889	<0.001	Up	http://www.gsea-msigdb.org/gsea/msigdb/cards/GO_CYTOKINE_SECRETION_INVOLVED_IN_IMMUNE_RESPONSE	LILRB1	NLRP3	TRIM6	MAPK14	F2RL1	ANGPT1	HK1	APOA1	APOA2	IL10	KARS	MIR155	MAPK3	NOD2	TLR2	TNF	TNFRSF1B	WNT5A	TNFRSF14	ATG5
GO_IMMUNE_RESPONSE_TO_TUMOR_CELL	-0.284165	0.23443	<0.001	Up	http://www.gsea-msigdb.org/gsea/msigdb/cards/GO_IMMUNE_RESPONSE_TO_TUMOR_CELL	MICA	KLRC4-KLRK1	CD226	CD160	KLRK1	CD274	HMGB1	HRG	HSPD1	IL12A	IL12B	PRF1	CRTAM	PVR	NECTIN2	CEACAM1	HAVCR2	ADAM15
GO_NATURAL_KILLER_CELL_MEDIATED_IMMUNE_RESPONSE_TO_TUMOR_CELL	0.318177	-0.254398	<0.001	Low	http://www.gsea-msigdb.org/gsea/msigdb/cards/GO_NATURAL_KILLER_CELL_MEDIATED_IMMUNE_RESPONSE_TO_TUMOR_CELL	KLRC4-KLRK1	CD226	CD160	KLRK1	IL12A	IL12B	CRTAM	PVR	NECTIN2	CEACAM1	HAVCR2
GO_SOMATIC_DIVERSIFICATION_OF_IMMUNE_RECEPTORS_VIA_GERMLINE_RECOMBINATION_WITHIN_A_SINGLE_LOCUS	-0.441236	0.244824	<0.001	Up	http://www.gsea-msigdb.org/gsea/msigdb/cards/GO_SOMATIC_DIVERSIFICATION_OF_IMMUNE_RECEPTORS_VIA_GERMLINE_RECOMBINATION_WITHIN_A_SINGLE_LOCUS	PARP3	MAD2L2	BATF	SHLD3	EXOSC6	CCR6	SHLD1	RNF168	APLF	ERCC1	PAXIP1	SWAP70	CLCF1	MSH6	TBX21	HMGB1	HMGB2	HSPD1	IL2	IL4	IL10	LIG4	MLH1	MSH2	NBN	FOXP3	EXOSC3	LEF1	POLB	SHLD2	RIF1	PRKDC	AICDA	PTPRC	RAG1	RAG2	BCL6	DCLRE1C	BCL11B	STAT6	SUPT6H	TCF3	TCF7	TFRC
GO_NEGATIVE_REGULATION_OF_CYTOKINE_SECRETION_INVOLVED_IN_IMMUNE_RESPONSE	-0.375246	0.241496	<0.001	Up	http://www.gsea-msigdb.org/gsea/msigdb/cards/GO_NEGATIVE_REGULATION_OF_CYTOKINE_SECRETION_INVOLVED_IN_IMMUNE_RESPONSE	LILRB1	ANGPT1	APOA1	APOA2	IL10	TNF
GO_POSITIVE_REGULATION_OF_CYTOKINE_SECRETION_INVOLVED_IN_IMMUNE_RESPONSE	0.499315	-0.241443	<0.001	Low	http://www.gsea-msigdb.org/gsea/msigdb/cards/GO_POSITIVE_REGULATION_OF_CYTOKINE_SECRETION_INVOLVED_IN_IMMUNE_RESPONSE	TRIM6	MAPK14	F2RL1	HK1	KARS	MAPK3	WNT5A	TNFRSF14
GO_IMMUNE_RESPONSE_REGULATING_SIGNALING_PATHWAY	0.352972	-0.259847	<0.001	Low	http://www.gsea-msigdb.org/gsea/msigdb/cards/GO_IMMUNE_RESPONSE_REGULATING_SIGNALING_PATHWAY	ADA	ABI1	TANK	BTNL10	CD24	IGLL5	KLRC4-KLRK1	NR1H3	MUC12	ARPC5	ARPC4	ARPC3	ARPC1B	ACTR3	ACTR2	ARPC2	WASF2	PSME3	FLOT1	PSMD14	IGHV2-70D	IGHV1-69D	IGHV3-64D	LILRB2	TNIP1	TLR6	BTN3A3	BTN2A2	NOD1	VAV3	TAB1	BAIAP2	CLEC10A	ARPC1A	SH2B2	RBCK1	CD226	CNPY3	NCKAP1	LILRB1	MALT1	BTNL3	LILRB4	LILRA2
GO_IMMUNE_RESPONSE_INHIBITING_SIGNAL_TRANSDUCTION	0.350703	-0.229618	<0.001	Low	http://www.gsea-msigdb.org/gsea/msigdb/cards/GO_IMMUNE_RESPONSE_INHIBITING_SIGNAL_TRANSDUCTION	LILRB2	LILRB1	HLA-G	KIR2DL1	CLEC12B	LYN	IL20RB	CD33
GO_IMMUNE_RESPONSE_INHIBITING_CELL_SURFACE_RECEPTOR_SIGNALING_PATHWAY	0.393093	-0.256821	<0.001	Low	http://www.gsea-msigdb.org/gsea/msigdb/cards/GO_IMMUNE_RESPONSE_INHIBITING_CELL_SURFACE_RECEPTOR_SIGNALING_PATHWAY	LILRB2	LILRB1	HLA-G	KIR2DL1	CLEC12B	LYN
GO_NEGATIVE_REGULATION_OF_T_HELPER_1_TYPE_IMMUNE_RESPONSE	0.407375	-0.247332	<0.001	Low	http://www.gsea-msigdb.org/gsea/msigdb/cards/GO_NEGATIVE_REGULATION_OF_T_HELPER_1_TYPE_IMMUNE_RESPONSE	IL4R	JAK3	XCL1	TNFSF4	HAVCR2	IL33	IL1RL1
GO_POSITIVE_REGULATION_OF_NATURAL_KILLER_CELL_MEDIATED_IMMUNE_RESPONSE_TO_TUMOR_CELL	-0.398584	0.227291	<0.001	Up	http://www.gsea-msigdb.org/gsea/msigdb/cards/GO_POSITIVE_REGULATION_OF_NATURAL_KILLER_CELL_MEDIATED_IMMUNE_RESPONSE_TO_TUMOR_CELL	KLRC4-KLRK1	CD226	CD160	KLRK1	IL12A	IL12B	CRTAM	PVR	NECTIN2
GO_REGULATION_OF_HUMORAL_IMMUNE_RESPONSE_MEDIATED_BY_CIRCULATING_IMMUNOGLOBULIN	-0.343509	0.244514	<0.001	Up	http://www.gsea-msigdb.org/gsea/msigdb/cards/GO_REGULATION_OF_HUMORAL_IMMUNE_RESPONSE_MEDIATED_BY_CIRCULATING_IMMUNOGLOBULIN	CR1	FCER2	FCGR2B	FOXJ1	HPX	LTA	PTPN6	PTPRC	TNF	C4BPA	C4BPB
GO_NEGATIVE_REGULATION_OF_HUMORAL_IMMUNE_RESPONSE_MEDIATED_BY_CIRCULATING_IMMUNOGLOBULIN	0.320139	-0.203847	<0.001	Low	http://www.gsea-msigdb.org/gsea/msigdb/cards/GO_NEGATIVE_REGULATION_OF_HUMORAL_IMMUNE_RESPONSE_MEDIATED_BY_CIRCULATING_IMMUNOGLOBULIN	CR1	FCGR2B	FOXJ1	PTPN6	C4BPA	C4BPB
GO_POSITIVE_REGULATION_OF_HUMORAL_IMMUNE_RESPONSE_MEDIATED_BY_CIRCULATING_IMMUNOGLOBULIN	0.476093	-0.23868	<0.001	Low	http://www.gsea-msigdb.org/gsea/msigdb/cards/GO_POSITIVE_REGULATION_OF_HUMORAL_IMMUNE_RESPONSE_MEDIATED_BY_CIRCULATING_IMMUNOGLOBULIN	FCER2	HPX	LTA	PTPRC	TNF
GO_REGULATION_OF_NATURAL_KILLER_CELL_DIFFERENTIATION_INVOLVED_IN_IMMUNE_RESPONSE	-0.50876	0.186433	<0.001	Up	http://www.gsea-msigdb.org/gsea/msigdb/cards/GO_REGULATION_OF_NATURAL_KILLER_CELL_DIFFERENTIATION_INVOLVED_IN_IMMUNE_RESPONSE	PGLYRP2	PGLYRP3	ZNF683	PGLYRP4	PGLYRP1
GO_NEGATIVE_REGULATION_OF_MAST_CELL_ACTIVATION_INVOLVED_IN_IMMUNE_RESPONSE	0.181896	-0.260831	<0.001	Low	http://www.gsea-msigdb.org/gsea/msigdb/cards/GO_NEGATIVE_REGULATION_OF_MAST_CELL_ACTIVATION_INVOLVED_IN_IMMUNE_RESPONSE	CD300A	FER	FOXF1	HMOX1	IL13RA2	LGALS9	ENPP3	CD84
GO_TYPE_2_IMMUNE_RESPONSE	-0.327571	0.243916	<0.001	Up	http://www.gsea-msigdb.org/gsea/msigdb/cards/GO_TYPE_2_IMMUNE_RESPONSE	BATF	NLRP3	IL31RA	DENND1B	ECM1	GATA3	IFNL1	TBX21	ANXA1	HLX	IFNA2	IFNB1	IL4	IL4R	IL6	IL10	IL18	IDO1	ARG1	ARG2	PRKCZ	RARA	BCL3	BCL6	XCL1	NOD2	STAT6	TNFSF4	CCR2	NDFIP1	IL33	RSAD2	CD86	IL27RA	SOCS5	CD74
GO_RESPONSE_TO_IMMUNE_RESPONSE_OF_OTHER_ORGANISM_INVOLVED_IN_SYMBIOTIC_INTERACTION	-0.322561	0.246575	<0.001	Up	http://www.gsea-msigdb.org/gsea/msigdb/cards/GO_RESPONSE_TO_IMMUNE_RESPONSE_OF_OTHER_ORGANISM_INVOLVED_IN_SYMBIOTIC_INTERACTION	TUSC2	SCRIB	SLC25A6	GUCY1A1	EIF2AK2
GO_ANTIFUNGAL_INNATE_IMMUNE_RESPONSE	-0.33219	0.234554	<0.001	Up	http://www.gsea-msigdb.org/gsea/msigdb/cards/GO_ANTIFUNGAL_INNATE_IMMUNE_RESPONSE	RNASE8	DEFB106A	DEFB114	DEFB106B	RARRES2	FAM3A
GO_ANTIMICROBIAL_HUMORAL_IMMUNE_RESPONSE_MEDIATED_BY_ANTIMICROBIAL_PEPTIDE	0.186341	-0.15189	<0.001	Low	http://www.gsea-msigdb.org/gsea/msigdb/cards/GO_ANTIMICROBIAL_HUMORAL_IMMUNE_RESPONSE_MEDIATED_BY_ANTIMICROBIAL_PEPTIDE	SPAG11B	CXCL13	GNLY	SPINK5	PGLYRP3	DEFB118	REG3G	ROMO1	DEFB127	DEFA1	DEFA3	DEFA4	DEFA5	DEFA6	DEFB1	DEFB4A	ELANE	F2	KLK5	GAPDH	CXCL1	CXCL2	CXCL3	HMGN2	HRG	KLK3	CXCL8	CXCL10	KRT6A	LTF	CXCL9	MUC7	REG3A	BPIFA1	PF4	PF4V1	PGC	PLA2G1B	H2BFS	PPBP	KLK7	PGLYRP4	REG1A	REG1B
GO_T_HELPER_17_TYPE_IMMUNE_RESPONSE	-0.412949	0.225553	<0.001	Up	http://www.gsea-msigdb.org/gsea/msigdb/cards/GO_T_HELPER_17_TYPE_IMMUNE_RESPONSE	BATF	MALT1	NLRP3	SLAMF6	RC3H1	IL23R	TBX21	NLRP10	IL2	IL6	IL12B	IL12RB1	IRF4	LY9	MIR21	SMAD7	FOXP3	ZBTB7B	IL23A	RC3H2	PRKCQ	RORA	RORC	NFKBIZ	STAT3	ZC3H12A	LOXL3	NFKBID
GO_REGULATION_OF_T_HELPER_17_TYPE_IMMUNE_RESPONSE	-0.203906	0.26476	<0.001	Up	http://www.gsea-msigdb.org/gsea/msigdb/cards/GO_REGULATION_OF_T_HELPER_17_TYPE_IMMUNE_RESPONSE	MALT1	NLRP3	RC3H1	IL23R	TBX21	NLRP10	IL2	IL12B	IL12RB1	MIR21	SMAD7	FOXP3	ZBTB7B	IL23A	RC3H2	PRKCQ	NFKBIZ	ZC3H12A	LOXL3	NFKBID
GO_POSITIVE_REGULATION_OF_T_HELPER_17_TYPE_IMMUNE_RESPONSE	-0.336283	0.240267	<0.001	Up	http://www.gsea-msigdb.org/gsea/msigdb/cards/GO_POSITIVE_REGULATION_OF_T_HELPER_17_TYPE_IMMUNE_RESPONSE	MALT1	NLRP3	IL23R	NLRP10	IL12B	IL12RB1	MIR21	IL23A	PRKCQ	NFKBIZ	NFKBID
[truncated: 1,587 more columns]

## Sheet: S7
TableS7: The avaiable GO terms analysis for TICS in training cohorts
Cohort's name	ONTOLOGY	ID	Description	setSize	enrichmentScore	NES	pvalue	p.adjust	qvalues	rank	leading_edge	core_enrichment
ICGC-AU	BP	GO:0002253	activation of immune response	497	0.451784	1.86583	0.00106383	0.0298371	0.0220418	2605	tags=26%, list=16%, signal=22%	CD19/BLK/CCR7/CD3E/VTN/PRAM1/CD79A/CD4/ITK/CR2/THEMIS/LILRA2/LAX1/KLHL6/BPIFB1/PTPRC/TLR10/TLR7/FCN1/C7/TLR4/HLA-DQB2/CD36/TLR8/MUC17/NCKAP1L/COLEC11/C6/MARCO/REG3G/CD247/SLA2/CTLA4/LCK/LBP/EPG5/NLRC4/S100A1/FGR/TLR9/MEF2C/BTK/BTNL9/CFP/TRIL/FCN3/CD3G/GRAP2/SARM1/HLA-DPB1/BTNL3/ITGAM/ICOSLG/BTRC/PIK3CD/THEMIS2/TXK/CMKLR1/VSIG4/HCK/INPP5D/TRAT1/SCARA3/CD28/MYO1G/WAS/PRKCB/HLA-DQA1/VAV3/HLA-DQB1/ES…
ICGC-CA	BP	GO:0002218	activation of innate immune response	294	-0.282865	-1.38706	0.00483092	0.0275279	0.018743	3146	tags=25%, list=17%, signal=21%	XRCC5/MYD88/OTULIN/MAP3K1/UBE2V1/BIRC2/PSMB4/PSMD3/PIK3R4/HSPD1/PSMD7/PSME2/CASP8/MUC20/F2RL1/PSMD5/MUC13/PSMD12/PTPN22/CGAS/PSMC6/PSME3/PSMB9/UBE2D1/PSMD11/TLR3/PAK2/PRKDC/ITCH/LGR4/PSMB3/TSPAN6/PSMA1/PAK1/ERBIN/PSMA6/PSMD1/PSMC4/PSMD13/MUC12/PSMB2/TBK1/DDX58/OTUD4/UNC93B1/RIPK2/CARD11/PSMD10/PSMA3/PSMA4/TANK/PSMA5/KLRC4-KLRK1/KRAS/CAV1/PSMA2/RIOK3/INAVA/PSMD14/BPIFB1/RSAD2/BIRC3/FGA/DDX60/IFIH1…
ICGC-AU	BP	GO:0002250	adaptive immune response	349	0.524102	2.12047	0.00110375	0.0298371	0.0220418	2775	tags=36%, list=17%, signal=30%	CD19/SLAMF1/CD27/CCL19/CD3E/GAPT/TNFRSF13B/EBI3/TNFRSF17/CD79A/LY9/CD4/ITK/CR2/CD1D/CD1C/THEMIS/EOMES/LAX1/KLHL6/CD40LG/SASH3/SLAMF6/PTPRC/TNFSF13/FCER2/C7/CCR2/CD6/TLR4/CXCL13/MCOLN2/HLA-DOB/TNF/HLA-DQB2/CD8A/TLR8/C6/IL18RAP/LAIR1/CD247/PDCD1/SLA2/TNFRSF13C/CD1B/CTLA4/CD84/MEF2C/P2RX7/BTK/NLRP3/CD3G/HLA-DPB1/ICOSLG/TFEB/PIK3CD/BTLA/TXK/INPP5D/TRAT1/CD28/HLA-DOA/SH2D1A/SEMA4A/MYO1G/WAS/PRKCB/HLA-…
ICGC-CA	BP	GO:0002250	adaptive immune response	387	0.372266	1.99479	0.0027027	0.0186382	0.0126903	2674	tags=30%, list=14%, signal=26%	CR2/IL6/FGL1/CR1/C7/CCL19/IL33/SLAMF6/NLRP3/CLEC10A/BTLA/LAX1/CD79A/IGKV1D-8/IRF4/IL18RAP/TRGV5/BTK/CD48/C5/LY9/C6/CLEC4D/PRKCB/CD79B/CD19/CD28/CD226/CXCL13/CCR2/KLHL6/CLU/HLA-DQA1/RNF125/LILRB2/TRAT1/BMX/SH2D1A/ITK/LILRA3/HLA-DOB/CD27/FGL2/IL1B/IL1RL1/FCER2/IL10/IL12B/TNFRSF1B/IL6R/GAPT/C1QA/LILRB1/PTPRC/IFNW1/TLR8/TNFSF18/IFNA10/SEMA4A/MASP2/CCR6/AIRE/LILRB5/XCL1/HLA-DQB1/IL23R/TNFRSF13B/GPR183…
ICGC-AU	BP	GO:0002460	adaptive immune response based on somatic recombination of immune receptors built from immunoglobulin superfamily domains	221	0.482186	1.8795	0.00118906	0.0298371	0.0220418	2769	tags=33%, list=17%, signal=27%	CD19/CD27/CCL19/GAPT/EBI3/LY9/CD4/CR2/CD1D/CD1C/KLHL6/CD40LG/SASH3/SLAMF6/PTPRC/TNFSF13/FCER2/C7/CCR2/TLR4/CXCL13/TNF/CD8A/TLR8/C6/IL18RAP/SLA2/TNFRSF13C/CD1B/MEF2C/P2RX7/BTK/NLRP3/INPP5D/CD28/SEMA4A/MYO1G/WAS/GZMM/HLA-DQB1/CD1A/IL23A/PRKCQ/BATF/IL33/IL18R1/IL27RA/EMP2/C1S/SERPING1/SPN/C1QB/RIPK3/TMEM98/TNFRSF1B/C2/NFKB2/LOXL3/CD1E/C1R/IRF4/IL27/RFTN1/NFKBIZ/IL1B/PRF1/ERCC1/RELB/TNFSF13B/LEF1/HLX…
ICGC-CA	BP	GO:0002460	adaptive immune response based on somatic recombination of immune receptors built from immunoglobulin superfamily domains	248	0.33296	1.68646	0.00253807	0.0184779	0.0125811	2410	tags=25%, list=13%, signal=22%	CR2/IL6/CR1/C7/CCL19/IL33/SLAMF6/NLRP3/IRF4/IL18RAP/BTK/C5/LY9/C6/CD19/CD28/CD226/CXCL13/CCR2/KLHL6/CLU/CD27/FGL2/IL1B/IL1RL1/FCER2/IL10/IL12B/TNFRSF1B/IL6R/GAPT/C1QA/LILRB1/PTPRC/TLR8/SEMA4A/MASP2/CCR6/AIRE/XCL1/HLA-DQB1/IL23R/P2RX7/SASH3/ARG1/AICDA/IGKC/IGHA1/CLEC4G/CD1B/FCGR2B/MYO1G/PRF1/WAS/SPN/PRKCQ/RORC/IGLC1/C4A/TMEM98/AGER
ICGC-AU	BP	GO:0002287	alpha-beta T cell activation involved in immune response	53	0.584951	1.88102	0.00147493	0.0298371	0.0220418	2832	tags=43%, list=17%, signal=36%	CCL19/LY9/EOMES/SLAMF6/LGALS9/NLRP3/ZFPM1/SEMA4A/IL23A/GPR183/BATF/IL18R1/SPN/TMEM98/LOXL3/IRF4/IL27/NFKBIZ/RELB/LEF1/HLX/RORC/CD86
ICGC-AU	BP	GO:0002293	alpha-beta T cell differentiation involved in immune response	53	0.584951	1.88102	0.00147493	0.0298371	0.0220418	2832	tags=43%, list=17%, signal=36%	CCL19/LY9/EOMES/SLAMF6/LGALS9/NLRP3/ZFPM1/SEMA4A/IL23A/GPR183/BATF/IL18R1/SPN/TMEM98/LOXL3/IRF4/IL27/NFKBIZ/RELB/LEF1/HLX/RORC/CD86
ICGC-AU	BP	GO:0002294	CD4-positive, alpha-beta T cell differentiation involved in immune response	52	0.567685	1.82744	0.00293255	0.0364508	0.0269276	2832	tags=42%, list=17%, signal=35%	CCL19/LY9/SLAMF6/LGALS9/NLRP3/ZFPM1/SEMA4A/IL23A/GPR183/BATF/IL18R1/SPN/TMEM98/LOXL3/IRF4/IL27/NFKBIZ/RELB/LEF1/HLX/RORC/CD86
ICGC-AU	BP	GO:0006959	humoral immune response	194	0.488744	1.89269	0.00121507	0.0298371	0.0220418	2421	tags=30%, list=15%, signal=26%	CD19/CCR7/POU2AF1/VTN/EBI3/CR2/PGC/BPIFB1/CAMP/PTPRC/PLA2G2A/CHGA/FCN1/FCER2/C7/CCR2/CXCL13/TNF/CTSG/ELANE/COLEC11/C6/REG3G/PDCD1/BST1/MEF2C/CFP/FCN3/TFEB/VSIG4/DEFA5/SCARA3/CD28/SH2D1A/HLA-DQB1/C3AR1/CXCL9/SPON2/RNASE6/REG1A/PLA2G1B/REG1B/GPR183/LTF/CD83/PLA2G6/LYZ/C1S/ST6GAL1/SERPING1/PGLYRP4/C1QB/C2/C1R/DEFA4/TREM2/DEFA6/IL1B/AZU1
ICGC-CA	BP	GO:0006959	humoral immune response	227	0.359457	1.80452	0.00246914	0.0183739	0.0125103	3998	tags=40%, list=21%, signal=32%	CR2/MS4A1/PLA2G2A/IL6/CR1/C7/PLA2G1B/S100A12/REG3G/CCL2/POU2AF1/C5/CFD/RNASE6/C6/CD19/CD28/CXCL13/CCR2/S100A8/CLU/FCN1/PRSS3/BCL2/SH2D1A/VSIG4/CCR7/IL1B/CFP/FCER2/PAX5/C1QA/PTPRC/IFNW1/PRSS2/IFNA10/MASP2/CCR6/AIRE/HLA-DQB1/GALP/FCN2/GPR183/SPINK5/TREM2/SFTPD/PGC/IGKC/IFNA8/SPNS2/IGHA1/MASP1/ELANE/CD83/FCGR2B/HRG/ITLN1/CAMP/IGLC1/C4A/FCN3/PRTN3/PGLYRP2/PROS1/IGLL1/REG1B/IL36RN/BLNK/CXCL2/C2/POU2F2…
ICGC-CA	BP	GO:0002455	humoral immune response mediated by circulating immunoglobulin	48	0.446878	1.72755	0.00421053	0.0250683	0.0170684	3308	tags=42%, list=18%, signal=34%	CR2/CR1/C7/C5/C6/CLU/FCER2/C1QA/PTPRC/MASP2/HLA-DQB1/IGKC/IGHA1/FCGR2B/IGLC1/C4A/IGLL1/C2/C1QB/C3
ICGC-AU	BP	GO:0002429	immune response-activating cell surface receptor signaling pathway	291	0.490752	1.96249	0.00112233	0.0298371	0.0220418	2591	tags=26%, list=16%, signal=22%	CD19/BLK/CCR7/CD3E/PRAM1/CD79A/CD4/ITK/CR2/THEMIS/LILRA2/LAX1/KLHL6/PTPRC/FCN1/HLA-DQB2/MUC17/NCKAP1L/CD247/SLA2/CTLA4/LCK/FGR/MEF2C/BTK/BTNL9/CD3G/GRAP2/HLA-DPB1/BTNL3/ICOSLG/BTRC/PIK3CD/THEMIS2/TXK/CMKLR1/HCK/INPP5D/TRAT1/CD28/MYO1G/WAS/PRKCB/HLA-DQA1/VAV3/HLA-DQB1/C3AR1/CD209/CD300A/BTN2A2/BMX/PRKCQ/FYN/PLA2G6/CYFIP2/NFATC2/PLCL2/CARD9/STK11/MUC13/CLEC4A/WIPF3/PIK3R1/FYB1/CD22/PLD2/HLA-DRB1/VA…
ICGC-CA	BP	GO:0002429	immune response-activating cell surface receptor signaling pathway	338	0.294565	1.56455	0.0026738	0.0186317	0.0126858	2535	tags=24%, list=14%, signal=21%	CR2/MS4A1/CR1/MUC17/STAP1/BLK/CMKLR1/CLEC10A/LAX1/CD79A/CD22/FPR1/BTK/CLEC4D/NCKAP1L/PRKCB/ELMO1/FCRL3/CD79B/CLEC4E/CD19/CD28/CD226/BTNL9/KLHL6/FCN1/HLA-DQA1/FGR/TRAT1/BMX/MUC6/BCL2/GPR32P1/ICAM3/BTNL3/ITK/GRAP2/NR4A3/FFAR2/CCR7/CYFIP2/TESPA1/UBASH3A/PAK3/PAX5/NFATC2/THEMIS2/PTPRC/FPR3/HCK/HLA-DQB1/PRKACG/CD247/CD3D/VAV3/THEMIS/CACNA1F/IGKC/IGHA1/CLEC4C/CTLA4/LILRB4/MOG/TXK/NFAM1/FCGR2B/MYO1G/WAS…
ICGC-AU	BP	GO:0002757	immune response-activating signal transduction	429	0.453025	1.86224	0.00107527	0.0298371	0.0220418	2591	tags=25%, list=16%, signal=22%	CD19/BLK/CCR7/CD3E/PRAM1/CD79A/CD4/ITK/CR2/THEMIS/LILRA2/LAX1/KLHL6/BPIFB1/PTPRC/TLR10/TLR7/FCN1/TLR4/HLA-DQB2/CD36/TLR8/MUC17/NCKAP1L/MARCO/REG3G/CD247/SLA2/CTLA4/LCK/LBP/EPG5/S100A1/FGR/TLR9/MEF2C/BTK/BTNL9/TRIL/CD3G/GRAP2/SARM1/HLA-DPB1/BTNL3/ITGAM/ICOSLG/BTRC/PIK3CD/THEMIS2/TXK/CMKLR1/HCK/INPP5D/TRAT1/CD28/MYO1G/WAS/PRKCB/HLA-DQA1/VAV3/HLA-DQB1/ESR1/C3AR1/CD209/CD300A/MFHAS1/BTN2A2/CTSS/TRIM1…
ICGC-CA	BP	GO:0002757	immune response-activating signal transduction	493	0.248292	1.3548	0.00288184	0.0192294	0.0130928	2674	tags=22%, list=14%, signal=19%	CR2/MS4A1/CD36/CR1/LBP/MUC17/STAP1/BLK/REG3G/CMKLR1/CLEC10A/LAX1/CD79A/CD22/FPR1/IRF4/BTK/CLEC4D/NCKAP1L/PRKCB/ELMO1/FCRL3/CD79B/CLEC4E/CD19/CD28/CD226/BTNL9/KLHL6/TLR7/S100A8/FCN1/HLA-DQA1/RNF125/FGR/TRAT1/BMX/MUC6/BCL2/GPR32P1/MARCO/ICAM3/BTNL3/ITK/GRAP2/NR4A3/FFAR2/CCR7/CYFIP2/TESPA1/UBASH3A/PAK3/PAX5/NFATC2/THEMIS2/PTPRC/FPR3/TLR8/TNIP3/PIK3AP1/TIFA/HCK/TLR10/CD14/HLA-DQB1/SFTPD/PRKACG/CD247/…
ICGC-AU	BP	GO:0002768	immune response-regulating cell surface receptor signaling pathway	317	0.486655	1.96085	0.00110497	0.0298371	0.0220418	2591	tags=27%, list=16%, signal=23%	CD19/BLK/CCR7/CD3E/PRAM1/CD79A/CD4/ITK/CR2/THEMIS/LILRA2/LAX1/KLHL6/PTPRC/FCN1/HLA-DQB2/MS4A2/MUC17/NCKAP1L/CD247/SLA2/CTLA4/LCK/FGR/MEF2C/BTK/BTNL9/CD3G/GRAP2/HLA-DPB1/BTNL3/ICOSLG/BTRC/PIK3CD/BTLA/THEMIS2/TXK/CMKLR1/HCK/INPP5D/TRAT1/CD28/MYO1G/WAS/PRKCB/HLA-DQA1/VAV3/HLA-DQB1/C3AR1/CD209/CD300A/BTN2A2/BMX/PRKCQ/KIT/FYN/LILRA4/PLA2G6/CYFIP2/NFATC1/NFATC2/PLCL2/CARD9/STK11/PIGR/MUC13/CLEC4A/WIPF3…
ICGC-CA	BP	GO:0002768	immune response-regulating cell surface receptor signaling pathway	368	0.294931	1.57436	0.0026455	0.0185862	0.0126549	2535	tags=24%, list=14%, signal=21%	CR2/MS4A1/CR1/MUC17/STAP1/BLK/CMKLR1/CLEC10A/BTLA/LAX1/CD79A/CD22/FPR1/BTK/CLEC4D/NCKAP1L/PRKCB/ELMO1/FCRL3/CD79B/CLEC4E/CD19/CD28/CD226/BTNL9/KLHL6/FCN1/HLA-DQA1/FGR/LILRB2/TRAT1/BMX/MUC6/BCL2/GPR32P1/ICAM3/BTNL3/ITK/GRAP2/NR4A3/FFAR2/CCR7/CYFIP2/TESPA1/UBASH3A/PAK3/PAX5/NFATC2/THEMIS2/LILRB1/PTPRC/FPR3/HCK/HLA-DQB1/PRKACG/CD247/CD3D/VAV3/THEMIS/CACNA1F/NFATC1/LILRA4/IGKC/IGHA1/CLEC4C/CTLA4/CD20…
ICGC-AU	BP	GO:0002764	immune response-regulating signaling pathway	456	0.446126	1.83776	0.00107296	0.0298371	0.0220418	2401	tags=25%, list=15%, signal=22%	CD19/BLK/CCR7/CD3E/PRAM1/CD79A/CD4/ITK/CR2/CD33/THEMIS/LILRA2/LAX1/KLHL6/BPIFB1/PTPRC/TLR10/TLR7/FCN1/TLR4/HLA-DQB2/CD36/MS4A2/TLR8/MUC17/NCKAP1L/MARCO/REG3G/CD247/SLA2/CTLA4/LCK/LBP/EPG5/S100A1/FGR/TLR9/MEF2C/BTK/BTNL9/TRIL/CD3G/GRAP2/SARM1/HLA-DPB1/BTNL3/ITGAM/ICOSLG/BTRC/PIK3CD/BTLA/THEMIS2/TXK/CMKLR1/HCK/INPP5D/TRAT1/CD28/MYO1G/WAS/PRKCB/HLA-DQA1/VAV3/HLA-DQB1/ESR1/C3AR1/CD209/CD300A/MFHAS1/B…
ICGC-AU	BP	GO:0016064	immunoglobulin mediated immune response	95	0.469954	1.67604	0.00265604	0.0364508	0.0269276	2112	tags=24%, list=13%, signal=21%	CD19/CD27/GAPT/CR2/CD40LG/PTPRC/TNFSF13/FCER2/C7/TNF/TLR8/C6/BTK/INPP5D/CD28/HLA-DQB1/BATF/IL27RA/C1S/SERPING1/C1QB/C2/C1R
ICGC-CA	BP	GO:0016064	immunoglobulin mediated immune response	111	0.348241	1.57225	0.00699301	0.0366288	0.0249396	3308	tags=31%, list=18%, signal=25%	CR2/CR1/C7/BTK/C5/C6/CD19/CD28/CD226/CLU/CD27/FGL2/FCER2/IL10/GAPT/C1QA/PTPRC/TLR8/MASP2/CCR6/XCL1/HLA-DQB1/AICDA/IGKC/IGHA1/FCGR2B/IGLC1/C4A/IGLL1/C2/BATF/POU2F2/C1QB/C3
ICGC-CA	BP	GO:0002220	innate immune response activating cell surface receptor signaling pathway	108	-0.405421	-1.7448	0.0017452	0.0183739	0.0125103	2878	tags=32%, list=15%, signal=28%	PSMB4/PSMD3/PSMD7/PSME2/MUC20/PSMD5/MUC13/PSMD12/PSMC6/PSME3/PSMB9/PSMD11/PAK2/PSMB3/PSMA1/PAK1/PSMA6/PSMD1/PSMC4/PSMD13/MUC12/PSMB2/CARD11/PSMD10/PSMA3/PSMA4/PSMA5/KLRC4-KLRK1/KRAS/PSMA2/PSMD14/MUC1/MUC5B/MUC4/MUC16
ICGC-AU	BP	GO:0002227	innate immune response in mucosa	11	0.786291	1.79145	0.00163666	0.0301478	0.0222714	2381	tags=64%, list=15%, signal=54%	BPIFB1/CAMP/DEFA5/PLA2G1B/LTF/DEFA4/DEFA6
ICGC-CA	BP	GO:0002758	innate immune response-activating signal transduction	275	-0.292135	-1.41784	0.00163132	0.0183739	0.0125103	3128	tags=25%, list=17%, signal=22%	MYD88/OTULIN/MAP3K1/UBE2V1/BIRC2/PSMB4/PSMD3/PIK3R4/HSPD1/PSMD7/PSME2/CASP8/MUC20/F2RL1/PSMD5/MUC13/PSMD12/PTPN22/PSMC6/PSME3/PSMB9/UBE2D1/PSMD11/TLR3/PAK2/ITCH/LGR4/PSMB3/TSPAN6/PSMA1/PAK1/ERBIN/PSMA6/PSMD1/PSMC4/PSMD13/MUC12/PSMB2/TBK1/DDX58/OTUD4/UNC93B1/RIPK2/CARD11/PSMD10/PSMA3/PSMA4/TANK/PSMA5/KLRC4-KLRK1/KRAS/CAV1/PSMA2/RIOK3/INAVA/PSMD14/BPIFB1/RSAD2/BIRC3/FGA/DDX60/IFIH1/MUC1/DMBT1/FGG/M…
ICGC-AU	BP	GO:0002285	lymphocyte activation involved in immune response	151	0.473949	1.79504	0.00126103	0.0298371	0.0220418	2882	tags=30%, list=18%, signal=25%	CD19/CCL19/ITGAL/GAPT/LY9/CD1C/EOMES/CD40LG/SLAMF6/PTPRC/TNFSF13/TLR4/NKX2-3/CORO1A/LGALS9/NLRP3/ZFPM1/CD28/SEMA4A/MFNG/APBB1IP/DOCK10/IL23A/GPR183/BATF/IL18R1/DLL1/PLCL2/IL27RA/SPN/PGLYRP4/TMEM98/LOXL3/IRF4/IL27/NFKBIZ/ERCC1/RELB/LEF1/HLX/RORC/PTK2B/LCP1/DOCK11/CD86/IFNA16
ICGC-CA	BP	GO:0002285	lymphocyte activation involved in immune response	170	0.300838	1.451	0.00738916	0.0380027	0.0258751	2984	tags=25%, list=16%, signal=21%	IL6/CCL19/SLAMF6/NLRP3/IRF4/ITGAL/LY9/CLEC4D/CLEC4E/CD19/CD28/PTGER4/APBB1IP/FGL2/IL10/ITM2A/IL12B/GAPT/LILRB1/CORO1A/PTPRC/IFNW1/TNFSF18/IFNA10/SEMA4A/CCR6/CDH17/IL23R/GPR183/XBP1/AICDA/IFNA8/IFNL1/FCGR2B/SPN/RORC/TMEM98/CD244/PGLYRP2/HLA-DMB/NFKBID/BATF/CD180
ICGC-AU	BP	GO:0002275	myeloid cell activation involved in immune response	464	0.385522	1.58773	0.00107527	0.0298371	0.0220418	3558	tags=29%, list=22%, signal=24%	SLAMF1/SELL/TBC1D10C/ITGAL/PRAM1/CD33/LILRA2/CAMP/PTPRC/FOLR3/CHGA/FCN1/OLFM4/CLEC12A/CCR2/PTPRN2/CEACAM8/CD36/CTSG/RETN/CD53/SYNGR1/NCKAP1L/ELANE/HK3/LAIR1/P2RX1/LBP/DOK3/FGR/CD84/IQGAP2/LGALS9/BST1/BTK/CFP/ADA2/ARHGAP9/TMEM63A/ITGAM/PIK3CD/LRMP/MAN2B1/RASGRP1/C3AR1/VPS35L/CD300A/FOXF1/DOCK2/SIGLEC5/PIK3CG/SNAP25/CYBB/CTSS/HVCN1/KIT/IL33/FES/SLC27A2/ARHGAP45/LTF/PTPRB/ANPEP/LYZ/OLR1/CRISP3/OSCAR…
ICGC-AU	BP	GO:0002683	negative regulation of immune system process	358	0.417865	1.69508	0.00109769	0.0298371	0.0220418	3461	tags=34%, list=21%, signal=27%	CD96/TNFRSF13B/TSPAN32/ADCYAP1/LILRA2/CLDN18/LAX1/CCL21/BPIFB1/PTPRC/DTX1/GPR18/CCR2/TNFAIP8L2/TLR4/HLA-DOB/TNF/PPM1B/LST1/CST7/CXCL12/PDCD1/SLA2/CTLA4/IL17D/CD84/LGALS9/TLR9/BTK/CNR1/BMP5/RIPOR2/APOD/IHH/SARM1/INS/ZFPM1/ZBTB46/VSIG4/INPP5D/HLA-DOA/CD300A/FOXF1/MFHAS1/FGL1/BTN2A2/ITPKB/SLAMF8/IL33/SLIT2/LTF/DLL1/ZBTB16/LILRA4/PLCL2/RUNX3/GRAMD4/GPER1/IL27RA/MERTK/TYROBP/SERPING1/MEIS2/PIK3R1/SPN/…
ICGC-CA	BP	GO:0002683	negative regulation of immune system process	417	0.247163	1.32409	0.00280899	0.0190521	0.0129721	2884	tags=22%, list=15%, signal=19%	FGL1/CR1/SFRP1/ADIPOQ/IL33/ZBTB16/STAP1/CNR1/CCL2/RIPOR2/LAX1/CD22/GPR171/IRF4/CXCR2/CNR2/BTK/C5/NPY5R/CXCL12/CLDN18/CCL21/FCRL3/MIR223/CCR2/PTGER4/CYP19A1/RNF125/LILRB2/VSIG4/HLA-DOB/MIR125B1/FGL2/GPR17/IL1RL1/IL10/UBASH3A/IL12B/TMEM131L/ANGPT1/LILRB1/PTPRC/TAL1/XCL1/CD14/ADCYAP1/TNFRSF13B/SPINK5/TYROBP/SFTPD/MIR27A/BANK1/MYC/MIR125B2/CCN3/PDE5A/OTOP1/ARG1/CD300LF/CD96/LILRA4/CTLA4/IFNL1/CD200R1…
ICGC-AU	BP	GO:0002283	neutrophil activation involved in immune response	419	0.363327	1.49062	0.00107181	0.0298371	0.0220418	3558	tags=27%, list=22%, signal=22%	SELL/TBC1D10C/ITGAL/PRAM1/CD33/LILRA2/CAMP/PTPRC/FOLR3/FCN1/OLFM4/CLEC12A/PTPRN2/CEACAM8/CD36/CTSG/RETN/CD53/SYNGR1/NCKAP1L/ELANE/HK3/LAIR1/P2RX1/DOK3/FGR/IQGAP2/BST1/CFP/ADA2/ARHGAP9/TMEM63A/ITGAM/LRMP/MAN2B1/C3AR1/VPS35L/CD300A/DOCK2/SIGLEC5/SNAP25/CYBB/CTSS/HVCN1/SLC27A2/ARHGAP45/LTF/PTPRB/ANPEP/LYZ/OLR1/CRISP3/OSCAR/AP2A2/PTAFR/MCEMP1/PIGR/TYROBP/RNASE2/AOC1/ATP8B4/GAA/SIGLEC9/CLEC5A/TNFRSF1B…
ICGC-AU	BP	GO:0002821	positive regulation of adaptive immune response	93	0.521978	1.86466	0.00131579	0.0298371	0.0220418	1615	tags=23%, list=10%, signal=20%	CCL19/CD4/CD1D/CD1C/SASH3/PTPRC/TNFSF13/FCER2/CCR2/TNF/TNFRSF13C/CD1B/P2RX7/BTK/NLRP3/CD28/CD1A/IL23A/PRKCQ/IL18R1/IL27RA
ICGC-AU	BP	GO:0002824	positive regulation of adaptive immune response based on somatic recombination of immune receptors built from immunoglobulin superfamily domains	88	0.533137	1.89073	0.00132979	0.0298371	0.0220418	1615	tags=24%, list=10%, signal=22%	CCL19/CD4/CD1D/CD1C/SASH3/PTPRC/TNFSF13/FCER2/CCR2/TNF/TNFRSF13C/CD1B/P2RX7/BTK/NLRP3/CD28/CD1A/IL23A/PRKCQ/IL18R1/IL27RA
ICGC-AU	BP	GO:0002922	positive regulation of humoral immune response	15	0.751587	1.85337	0.00159744	0.0298371	0.0220418	455	tags=40%, list=3%, signal=39%	CCR7/PGC/PTPRC/FCER2/TNF/C6
ICGC-AU	BP	GO:0002699	positive regulation of immune effector process	172	0.459447	1.75702	0.00125156	0.0298371	0.0220418	1403	tags=22%, list=9%, signal=20%	CCL19/CD1D/CD1C/PGC/SASH3/SLAMF6/PTPRC/TNFSF13/FCER2/CCR2/RBP4/TLR4/TNF/CD36/C6/IL18RAP/CD1B/LBP/FGR/CD84/LGALS9/TLR9/P2RX7/BTK/NLRP3/ITGAM/RASGRP1/CD28/SH2D1A/CD1A/CD300A/FOXF1/SPON2/IL23A/TRIM15/IL33/IL18R1/FES
ICGC-CA	BP	GO:0002699	positive regulation of immune effector process	197	0.292446	1.43936	0.00490196	0.0278748	0.0189792	1758	tags=18%, list=9%, signal=17%	IL6/CD36/LBP/CCL19/IL33/SLAMF6/NLRP3/IL18RAP/BTK/C6/CD28/CD226/CCR2/FES/MZB1/FGR/SH2D1A/RBP4/NR4A3/FFAR2/IL1B/FCER2/IL12B/LILRB1/PTPRC/FFAR3/XCL1/IL23R/TNFRSF4/P2RX7/SASH3/CRTAM/PGC/ARG1/IL13/XBP1
ICGC-CA	BP	GO:2000318	positive regulation of T-helper 17 type immune response	11	0.689144	1.79377	0.00594059	0.0325228	0.0221439	2851	tags=45%, list=15%, signal=39%	NLRP3/IL12B/IL23R/PRKCQ/NFKBID
ICGC-CA	BP	GO:0002440	production of molecular mediator of immune response	194	0.302423	1.48398	0.0049505	0.0280733	0.0191144	1967	tags=23%, list=11%, signal=21%	IL6/CD36/IL33/NLRP3/LAX1/CD22/IGKV1D-8/IL18RAP/BTK/FCRL3/CD28/CD226/CCR2/MZB1/RBP4/NR4A3/FGL2/FFAR2/IL1B/IL10/ITM2A/IL12B/TNFRSF1B/ANGPT1/GAPT/LILRB1/PTPRC/FFAR3/CCR6/XCL1/HLA-DQB1/TNFRSF4/SPINK5/SASH3/PGC/IGKV2-24/ARG1/IL13/CD96/XBP1/AICDA/IGKC/TMIGD2/ELANE/SAMHD1
ICGC-AU	BP	GO:0002920	regulation of humoral immune response	59	0.607812	2.01567	0.00143678	0.0298371	0.0220418	2112	tags=32%, list=13%, signal=28%	CD19/CCR7/VTN/CR2/PGC/PTPRC/FCER2/C7/CXCL13/TNF/C6/CFP/VSIG4/C3AR1/C1S/SERPING1/C1QB/C2/C1R
ICGC-CA	BP	GO:0002920	regulation of humoral immune response	72	0.486231	2.02063	0.00221239	0.0183739	0.0125103	4392	tags=49%, list=24%, signal=37%	CR2/CR1/C7/C5/C6/CD19/CXCL13/CLU/VSIG4/CCR7/IL1B/CFP/FCER2/C1QA/PTPRC/SPINK5/PGC/IGKC/SPNS2/FCGR2B/IGLC1/C4A/PROS1/C2/C1QB/C3/CPN1/CR1L/F2/VTN/C5AR1/C9/C8G/HPX/A2M
ICGC-AU	BP	GO:0002697	regulation of immune effector process	325	0.420529	1.69542	0.00110742	0.0298371	0.0220418	2409	tags=25%, list=15%, signal=22%	CD19/CCL19/CD96/VTN/PRAM1/TSPAN32/CR2/CD1D/CD1C/PGC/CD40LG/SASH3/SLAMF6/PTPRC/TNFSF13/FCER2/C7/CCR2/RBP4/TLR4/TNF/PPM1B/CD36/C6/IL18RAP/CD1B/LBP/FGR/CD84/LGALS9/TLR9/P2RX7/BTK/CFP/NLRP3/TRIL/INS/ITGAM/RASGRP1/VSIG4/CD28/SH2D1A/WAS/CD1A/C3AR1/CD300A/FOXF1/SPON2/IFNLR1/IL23A/SLAMF8/TRIM15/IL33/IL18R1/FES/IL27RA/PTAFR/C1S/SERPING1/PGLYRP4/C1QB/TGFB3/RIPK3/GAB2/STXBP1/TNFRSF1B/C2/LOXL3/CADM1/CD1E/CD2…
ICGC-CA	BP	GO:0002697	regulation of immune effector process	371	0.266927	1.42226	0.00268097	0.0186317	0.0126858	2851	tags=22%, list=15%, signal=19%	CR2/IL6/CD36/CR1/C7/LBP/CCL19/IL33/SLAMF6/NLRP3/CD22/DNASE1L3/IRF4/IL18RAP/LEP/BTK/C5/C6/FCRL3/CD19/CD28/CD226/CCR2/FES/MZB1/CLU/RNF125/FGR/SH2D1A/VSIG4/RBP4/NR4A3/FGL2/FFAR2/IL1B/CFP/FCER2/IL10/IL12B/TNFRSF1B/ANGPT1/C1QA/LILRB1/PTPRC/FFAR3/XCL1/IL23R/IFNLR1/TNFRSF4/SPINK5/P2RX7/SASH3/CRTAM/PGC/ARG1/IL13/CD96/XBP1/IGKC/IFNL1/CLEC4G/CD1B/FCGR2B/WAS/PIK3R6/IGLC1/GPRC5B/C4A/CD244/AGER/HMOX1/ADGRE2/C…
ICGC-CA	BP	GO:0002700	regulation of production of molecular mediator of immune response	130	0.339113	1.57773	0.0047619	0.0272667	0.0185652	1758	tags=23%, list=9%, signal=21%	IL6/CD36/IL33/NLRP3/CD22/BTK/FCRL3/CD28/CD226/CCR2/MZB1/RBP4/NR4A3/FFAR2/IL1B/IL10/TNFRSF1B/ANGPT1/LILRB1/PTPRC/FFAR3/XCL1/TNFRSF4/SPINK5/SASH3/PGC/ARG1/IL13/CD96/XBP1
ICGC-CA	BP	GO:0002825	regulation of T-helper 1 type immune response	26	0.543157	1.79355	0.00399202	0.0242436	0.0165068	1330	tags=35%, list=7%, signal=32%	CCL19/IL33/CCR2/IL1B/IL1RL1/IL12B/IL6R/XCL1/IL23R
ICGC-AU	BP	GO:0002286	T cell activation involved in immune response	89	0.511024	1.80931	0.00267023	0.0364508	0.0269276	4450	tags=48%, list=27%, signal=35%	CCL19/ITGAL/LY9/CD1C/EOMES/SLAMF6/LGALS9/NLRP3/ZFPM1/SEMA4A/APBB1IP/IL23A/GPR183/BATF/IL18R1/SPN/TMEM98/LOXL3/IRF4/IL27/NFKBIZ/RELB/LEF1/HLX/RORC/LCP1/CD86/IFNA16/ICAM1/HLA-DMB/IFNA6/HAVCR2/ZC3H12A/PTGER4/IL23R/RORA/FOXP1/MYB/SLC11A1/TSC1/EIF2AK4/IFNA5/CEACAM1
ICGC-CA	BP	GO:0002286	T cell activation involved in immune response	101	0.378633	1.66011	0.002331	0.0183739	0.0125103	2361	tags=26%, list=13%, signal=23%	IL6/CCL19/SLAMF6/NLRP3/IRF4/ITGAL/LY9/CLEC4D/CLEC4E/PTGER4/APBB1IP/FGL2/IL12B/LILRB1/IFNW1/TNFSF18/IFNA10/SEMA4A/IL23R/GPR183/IFNA8/IFNL1/FCGR2B/SPN/RORC/TMEM98
ICGC-AU	BP	GO:0002292	T cell differentiation involved in immune response	56	0.574651	1.89067	0.00286533	0.0364508	0.0269276	2832	tags=41%, list=17%, signal=34%	CCL19/LY9/EOMES/SLAMF6/LGALS9/NLRP3/ZFPM1/SEMA4A/IL23A/GPR183/BATF/IL18R1/SPN/TMEM98/LOXL3/IRF4/IL27/NFKBIZ/RELB/LEF1/HLX/RORC/CD86
ICGC-CA	BP	GO:0002292	T cell differentiation involved in immune response	68	0.414724	1.70408	0.00438596	0.025944	0.0176646	2361	tags=26%, list=13%, signal=23%	IL6/CCL19/SLAMF6/NLRP3/IRF4/LY9/CLEC4D/CLEC4E/PTGER4/FGL2/IL12B/SEMA4A/IL23R/GPR183/IFNL1/SPN/RORC/TMEM98
ICGC-AU	BP	GO:0042088	T-helper 1 type immune response	40	0.58253	1.78711	0.00149254	0.0298371	0.0220418	2713	tags=42%, list=17%, signal=35%	CCL19/EBI3/CCR2/TLR4/IL18RAP/SEMA4A/IL23A/IL33/IL18R1/IL27RA/SPN/TMEM98/IL27/IL1B/RELB/LEF1/HLX
ICGC-CA	BP	GO:0042088	T-helper 1 type immune response	42	0.454652	1.71504	0.00795229	0.0397566	0.0270692	2361	tags=31%, list=13%, signal=27%	CCL19/IL33/IL18RAP/CCR2/IL1B/IL1RL1/IL12B/IL6R/SEMA4A/XCL1/IL23R/SPN/TMEM98
ICGC-CA	BP	GO:0072538	T-helper 17 type immune response	28	0.622792	2.09952	0.00197239	0.0183739	0.0125103	2972	tags=39%, list=16%, signal=33%	IL6/SLAMF6/NLRP3/IRF4/LY9/IL12B/IL23R/PRKCQ/RORC/NFKBID/BATF

## Sheet: S8
TableS8: The avaiable KEGG terms analysis for TICS in training cohorts
Cohort's name	ID	Description	rank	enrichmentScore	NES	pvalue	p.adjust	qvalues	rank	leading_edge	core_enrichment
PACA-CA	hsa05310	Asthma	24	0.613528	1.99041	0.00206612	0.0196691	0.0134159	6245	tags=79%, list=33%, signal=53%	HLA-DQA1/HLA-DOB/IL10/HLA-DQB1/IL13/HLA-DMB/IL5/EPX/IL9/RNASE3/HLA-DMA/HLA-DOA/MS4A2/FCER1A/HLA-DPA1/IL4/FCER1G/TNF/PRG2
PACA-CA	hsa04020	Calcium signaling pathway	189	0.428824	2.11453	0.00228833	0.0196691	0.0134159	4592	tags=44%, list=25%, signal=34%	CHRM3/CASQ2/P2RX1/GRPR/CYSLTR1/ERBB4/AVPR1A/EDNRB/PDE1C/HRH2/PRKCB/PTGFR/ATP2A3/MYLK2/CXCR4/NOS3/CAMK1/ADCY4/GNA14/ADCY1/CCKBR/RYR2/HTR2A/PLCB2/ADRB3/RYR3/PHKG1/TACR1/SLC8A1/P2RX7/TNNC1/CASQ1/SLC8A2/PRKACG/PPP3R2/MYLK3/CACNA1F/TNNC2/ITPKB/HTR2B/PLCB1/DRD5/PLCD4/ADCY3/GRIN2C/CACNA1S/AGTR1/HTR4/CYSLTR2/CHRM1/TRDN/P2RX3/TRHR/CALML6/SLC25A4/CACNA1I/PTGER1/RYR1/PDE1B/GRM5/PLN/SLC8A3/HRC/CHRNA7/NOS1/HT…
PACA-CA	hsa04024	cAMP signaling pathway	211	0.329257	1.64247	0.00240385	0.0196691	0.0134159	4614	tags=34%, list=25%, signal=26%	NPY1R/VIPR2/ADCY5/ATP1A2/FXYD1/ATP2A3/NPR1/PDE3B/CFTR/HTR1E/FFAR2/LIPE/ADCY4/CNGA1/ADCY1/SSTR2/GRIA1/GRIN2B/RYR2/ADCYAP1/HTR1A/PRKACG/ACOX3/VAV3/CACNA1F/NFATC1/CNGA4/ADCYAP1R1/FSHR/DRD5/ADCY3/PDE4B/GRIN2C/CACNA1S/PIK3CD/HTR4/CNGB1/CHRM1/CALML6/FSHB/OXT/ADORA1/PLN/GHSR/GRIN3A/TSHB/GRIA2/NPY/HTR6/ADCY8/GLP1R/CALML3/VIP/CNGA2/CNGA3/ATP1B2/PDE3A/PTGER3/ORAI1/PTGER2/HTR1B/CAMK2B/GRIA3/NPPA/ATP1B4/ATP2…
PACA-CA	hsa04514	Cell adhesion molecules (CAMs)	128	0.411047	1.9216	0.00218818	0.0196691	0.0134159	2244	tags=34%, list=12%, signal=30%	SELE/SELP/ITGA8/SELL/CD22/NRXN1/ITGAL/CLDN18/MPZ/CD28/NLGN1/CD226/JAM2/NCAM1/HLA-DQA1/ICAM3/CNTN2/CDH5/HLA-DOB/NLGN4X/IGSF11/PTPRC/CLDN15/ITGA9/LRRC4C/NRCAM/MADCAM1/NLGN3/HLA-DQB1/CLDN11/LRRC4B/NLGN4Y/CADM3/CD34/CTLA4/VSIR/CNTNAP1/ICOS/CD6/ICAM2/TIGIT/SPN/LRRC4/PDCD1LG2
PACA-CA	hsa04110	Cell cycle	122	-0.650638	-2.85826	0.00184162	0.0196691	0.0134159	2983	tags=50%, list=16%, signal=42%	TFDP1/GSK3B/CDC26/DBF4/YWHAB/ORC5/SMC3/CDC25C/CDC25A/CDC25B/E2F3/E2F5/CDC16/TGFB1/YWHAZ/PRKDC/CCND1/BUB3/ORC3/MCM2/CHEK2/CDC27/RBX1/SMAD3/MDM2/CDK2/ATR/RAD21/ORC2/RB1/PCNA/HDAC1/CDC45/CDC7/ORC4/CDC23/RBL1/ANAPC1/CCNE1/MCM6/SKP2/CDK7/CDK6/WEE1/ORC6/CCNE2/CDC20/PTTG1/MCM4/MAD2L1/TGFB2/SFN/PLK1/CHEK1/CCNA2/CCNB1/BUB1/TTK/CCNB2/CDC6/CDK1
PACA-CA	hsa04218	Cellular senescence	147	-0.4503	-2.04257	0.0017762	0.0196691	0.0134159	3168	tags=32%, list=17%, signal=27%	MTOR/VDAC1/PPP3R1/MAPK3/RBBP4/RAD1/TRPM7/CDC25A/E2F3/E2F5/PPP3CA/NBN/TGFB1/RAD50/CXCL8/CCND1/RRAS/CHEK2/SMAD3/MDM2/CDK2/MCU/ATR/CAPN2/CALM2/RB1/LIN54/ITPR3/CAPN1/MRE11/RBL1/MYBL2/CCNE1/KRAS/PPID/IGFBP3/CDK6/LIN9/CCNE2/TGFB2/FOXM1/CHEK1/CCNA2/IL1A/CCNB1/CCNB2/CDK1
PACA-CA	hsa04022	cGMP-PKG signaling pathway	161	0.369344	1.78279	0.0022779	0.0196691	0.0134159	4692	tags=39%, list=25%, signal=30%	EDNRB/ADCY5/ATP1A2/ADRA2C/ATP2A3/MYLK2/ADRA2A/NPR1/PDE3B/PDE2A/NOS3/ADCY4/CNGA1/NFATC2/ADCY1/PLCB2/ADRB3/KCNMB1/KCNMA1/PIK3R5/SLC8A1/SLC8A2/RGS2/PDE5A/PPP3R2/MYLK3/CACNA1F/NFATC1/GATA4/KCNJ8/GUCY1A2/OPRD1/PLCB1/PIK3R6/ADCY3/CACNA1S/AGTR1/CNGB1/CALML6/SLC25A4/KCNMB2/NPPB/ADORA1/PLN/KNG1/SLC8A3/ADCY8/BDKRB2/CALML3/ATP1B2/PDE3A/MEF2C/NPPA/ADRA1A/ATP1B4/ATP2A1/CREB3L3/ITPR1/MAP2K2/ADRB2/ADRA1B/MYH6/P…
PACA-CA	hsa04062	Chemokine signaling pathway	175	0.395403	1.92146	0.0022779	0.0196691	0.0134159	2682	tags=30%, list=14%, signal=26%	CCL19/CCL8/CCL2/CXCR2/ADCY5/RASGRP2/CXCR1/CX3CR1/CXCL12/CXCR5/PRKCB/ELMO1/CCL21/CXCL13/CCR2/CCL4/CXCR4/FGR/ITK/CCR7/DOCK2/ADCY4/ADCY1/CCL16/PREX1/CCR10/CCR6/PLCB2/HCK/SHC4/XCL1/PIK3R5/GNG8/GRK7/PRKACG/FOXO3/CCL24/VAV3/CCL26/ARRB1/WAS/PLCB1/PIK3R6/ADCY3/CCL17/GRK5/PIK3CD/CCR1/ARRB2/GNGT2/CCR5/CCR4
PACA-CA	hsa04927	Cortisol synthesis and secretion	65	0.477812	1.93866	0.00206612	0.0196691	0.0134159	4720	tags=46%, list=25%, signal=35%	ADCY5/KCNK2/ADCY4/ADCY1/NR4A1/CYP21A2/CYP11B1/KCNA4/PLCB2/KCNK3/PRKACG/CACNA1F/NR5A1/PLCB1/ADCY3/CACNA1S/AGTR1/NR0B1/HSD3B2/CACNA1I/MRAP/PDE8B/ADCY8/ORAI1/CACNA1H/CREB3L3/ITPR1/CYP11A1/STAR/HSD3B1
PACA-CA	hsa04060	Cytokine-cytokine receptor interaction	270	0.367058	1.90211	0.0023753	0.0196691	0.0134159	3099	tags=33%, list=17%, signal=28%	IL6/CCL19/CCL8/IL33/CCL2/GHR/IL22RA1/CXCR2/IL18RAP/LEP/CXCR1/BMP6/CX3CR1/CXCL12/CXCR5/INHBE/CCL21/CXCL13/CCR2/CCL4/CSF1R/CXCR4/TNFSF8/CSF3R/IL10RA/CD27/CCR7/IL1B/IL1RL1/ACVR1C/IL10/IL12B/TNFRSF1B/IL6R/IL12RB2/IL21R/CCL16/IL3RA/NGFR/OSM/IFNW1/CCR10/CRLF2/TNFSF18/IFNA10/CCR6/IFNL3/LIFR/CSF1/XCL1/IL23R/IL26/TNFRSF13B/IFNLR1/TNFRSF4/GH2/TNFSF14/CSF2RA/EDA/CSF3/IL13/CCL24/CCL26/IFNA8/IFNL1/IL17C/GDF10…
PACA-CA	hsa03030	DNA replication	36	-0.633773	-2.17838	0.0019084	0.0196691	0.0134159	4749	tags=67%, list=25%, signal=50%	RNASEH2A/FEN1/MCM7/MCM3/POLD2/RPA4/POLE4/POLA1/RFC2/SSBP1/POLA2/RFC3/RFC5/MCM2/POLD3/PRIM1/PCNA/PRIM2/RPA3/MCM6/DNA2/RFC4/MCM4/POLE2
PACA-CA	hsa00982	Drug metabolism - cytochrome P450	52	0.521957	2.01413	0.00212314	0.0196691	0.0134159	1254	tags=25%, list=7%, signal=23%	ADH1B/AOX1/ADH1A/FMO2/ADH1C/GSTA2/UGT2A3/GSTA3/GSTA5/FMO5/UGT2B4/GSTT1/FMO3
PACA-CA	hsa03460	Fanconi anemia pathway	48	-0.656486	-2.399	0.0019084	0.0196691	0.0134159	2888	tags=44%, list=15%, signal=37%	USP1/ERCC4/FANCF/HES1/FANCM/POLK/ATR/PMS2/PALB2/FANCA/FANCB/RPA3/FANCL/BLM/RAD51/FANCD2/BRCA2/BRCA1/UBE2T/FANCI/BRIP1
PACA-CA	hsa04975	Fat digestion and absorption	38	0.652309	2.38814	0.00214592	0.0196691	0.0134159	1860	tags=37%, list=10%, signal=33%	PNLIPRP1/PNLIPRP2/PLA2G2A/CD36/PNLIP/CEL/CLPS/PLA2G1B/MOGAT3/PLA2G2C/PLA2G12B/FABP2/PLPP3/PLA2G5
PACA-CA	hsa04640	Hematopoietic cell lineage	88	0.420177	1.8202	0.00212766	0.0196691	0.0134159	2512	tags=36%, list=13%, signal=32%	CR2/MS4A1/IL6/CD36/CR1/FLT3/ANPEP/CD22/CD19/CSF1R/HLA-DQA1/CSF3R/HLA-DOB/IL1B/FCER2/IL6R/IL3RA/CD5/CSF1/CD14/HLA-DQB1/CSF2RA/CSF3/GP1BA/CD34/CD3D/CD1B/CD37/CD3G/IL11RA/CD3E/EPOR
PACA-CA	hsa03440	Homologous recombination	38	-0.697282	-2.44089	0.00186567	0.0196691	0.0134159	2414	tags=50%, list=13%, signal=44%	SSBP1/NBN/RAD54L/RAD50/SEM1/TOPBP1/POLD3/BRCC3/PALB2/BARD1/MRE11/RPA3/BLM/XRCC2/RAD51/RBBP8/BRCA2/BRCA1/BRIP1
PACA-CA	hsa05144	Malaria	47	0.53382	2.03606	0.00208333	0.0196691	0.0134159	1644	tags=34%, list=9%, signal=31%	SELE/IL6/CD36/SELP/CR1/ACKR1/THBS4/CCL2/HBB/ITGAL/IL1B/HGF/IL10/GYPC/GYPB/CSF3
PACA-CA	hsa03430	Mismatch repair	23	-0.680318	-2.06237	0.00189036	0.0196691	0.0134159	2652	tags=65%, list=14%, signal=56%	MLH1/POLD2/RPA4/MSH3/RFC2/SSBP1/RFC3/RFC5/POLD3/PMS2/PCNA/RPA3/RFC4/MSH2/EXO1
PACA-CA	hsa04080	Neuroactive ligand-receptor interaction	320	0.48458	2.53875	0.00245098	0.0196691	0.0134159	5849	tags=62%, list=31%, signal=43%	CHRM3/P2RX1/GRPR/NPY1R/GABRA2/CYSLTR1/VIPR2/CNR1/GHR/AVPR1A/S1PR1/P2RY8/FPR1/IAPP/EDNRB/CNR2/LEP/C5/NPY5R/HRH2/APLNR/NPFF/ADRA2C/CHRNA6/PTGFR/NPFFR1/PTGER4/ADRA2A/GLRA1/PPY/PRSS3/HTR1E/P2RY4/GALR2/NPY2R/SSTR2/GRIA1/F2RL3/CRHR2/P2RY10/GRIN2B/FPR3/PRSS2/MTNR1A/CCKBR/MC3R/HTR2A/ADRB3/PTH2R/ADCYAP1/TACR1/AVP/CHRNB4/KISS1/CHRNA10/INSL3/GH2/P2RX7/HTR1A/GRIK3/GABRD/AGTR2/CHRNE/SCTR/TAAR1/CRH/PRLHR/HCRTR…
PACA-CA	hsa03420	Nucleotide excision repair	41	-0.623233	-2.20888	0.00186916	0.0196691	0.0134159	4423	tags=59%, list=24%, signal=45%	DDB1/POLD2/RAD23A/RPA4/POLE4/ERCC2/ERCC3/CUL4A/ERCC4/RFC2/ERCC8/RFC3/RFC5/POLD3/CUL4B/RBX1/GTF2H3/MNAT1/PCNA/CETN2/RPA3/CDK7/RFC4/POLE2
PACA-CA	hsa04115	p53 signaling pathway	72	-0.546373	-2.16138	0.00190114	0.0196691	0.0134159	2694	tags=39%, list=14%, signal=33%	CASP3/CASP8/CD82/CCNG2/GORAB/TNFRSF10B/CCND1/COP1/CHEK2/MDM2/CDK2/ATR/FAS/BCL2L1/GTSE1/CCNE1/PMAIP1/IGFBP3/CDK6/PERP/CCNE2/RRM2/SFN/CHEK1/CCNB1/CCNB2/CDK1/SERPINB5
PACA-CA	hsa04972	Pancreatic secretion	91	0.559314	2.44996	0.00213675	0.0196691	0.0134159	1358	tags=33%, list=7%, signal=31%	CELA2A/PNLIPRP1/CELA2B/PNLIPRP2/PLA2G2A/PNLIP/CHRM3/CEL/CTRL/CPA2/PLA2G1B/CELA3A/CELA3B/CPA1/ADCY5/ATP1A2/CPB1/PRKCB/ATP2A3/PRSS3/CFTR/ADCY4/ADCY1/PRSS2/PLA2G2C/RYR2/PLA2G12B/PLCB2/KCNMA1/SLC26A3
PACA-CA	hsa03050	Proteasome	45	-0.624916	-2.27434	0.00185874	0.0196691	0.0134159	5762	tags=82%, list=31%, signal=57%	PSME1/PSMD2/ADRM1/PSMB5/PSMC5/PSMA7/PSMC1/PSMB7/PSMB1/PSMB8/PSMD8/PSME4/PSMD4/PSMC2/PSMB4/PSMD3/PSMD7/PSME2/POMP/PSMD12/PSMC6/PSME3/PSMB9/SEM1/PSMD11/PSMB3/PSMA1/PSMA6/PSMD1/PSMC4/PSMD13/PSMB2/PSMA3/PSMA4/PSMA5/PSMA2/PSMD14
PACA-CA	hsa03008	Ribosome biogenesis in eukaryotes	71	-0.554175	-2.18677	0.00190476	0.0196691	0.0134159	4291	tags=56%, list=23%, signal=44%	GTPBP4/EIF6/NMD3/NOB1/SPATA5/NXT2/CSNK2A3/EFL1/RPP30/RIOK2/XRN2/CSNK2A2/SNU13/UTP4/GNL2/MPHOSPH10/WDR43/NAT10/BMS1/NOP58/WDR36/HEATR1/UTP14A/WDR3/UTP6/RAN/UTP18/REXO2/POP5/POP4/POP1/EMG1/WDR75/NXF3/UTP15/NVL/FCF1/RPP40/DROSHA/XPO1
PACA-CA	hsa03013	RNA transport	145	-0.495342	-2.233	0.00179533	0.0196691	0.0134159	6288	tags=67%, list=34%, signal=45%	NUP43/EIF2B3/NUP188/EIF2B2/EIF4A2/NUP42/EIF4A3/MAGOH/RPP14/NUP85/NUP153/TACC3/DDX20/CYFIP1/UBE2I/THOC5/ALYREF/RANBP2/SRRM1/EIF1AX/XPO5/RANGAP1/SEC13/NUP214/SEH1L/NCBP2/EIF4E/EIF4G1/GEMIN8/GEMIN7/NUP50/EIF4G2/PRMT5/SNUPN/NUP98/PNN/EIF2B5/NMD3/FMR1/NUP35/NXT2/THOC1/EIF2S1/PABPC1/SAP18/EIF5B/RNU5A-1/EIF3I/RPP30/NUP160/EIF4E2/TGS1/NCBP1/AAAS/EIF3H/FXR1/RBM8A/KPNB1/NUP58/SENP2/NUP205/EIF3E/NUP54/RAE1/…
PACA-CA	hsa03040	Spliceosome	123	-0.552996	-2.43451	0.00184162	0.0196691	0.0134159	5719	tags=62%, list=31%, signal=43%	HNRNPK/PRPF19/PPIE/SNRNP27/SF3B5/DDX42/PLRG1/SF3A1/PPIL1/DHX15/ALYREF/SRSF1/SRSF9/SNRPB/RBM25/SF3B2/LSM4/NCBP2/SNRPA1/DDX46/LSM6/SNRNP200/CDC5L/SRSF3/SNW1/TRA2A/SF3B1/SNRPC/THOC1/AQR/LSM2/RNU5A-1/U2AF2/SYF2/ZMAT2/SNU13/PRPF3/SNRPF/SF3B3/NCBP1/HSPA2/BCAS2/RBM8A/PRPF38A/SNRPD2/LSM3/SRSF10/BUD31/SF3A3/EFTUD2/DHX8/U2SURP/SNRPD3/RBM22/SLU7/SMNDC1/PCBP1/LSM8/PRPF40A/SNRPA/USP39/MAGOHB/WBP11/PPIH/SNRPB2…
PACA-CA	hsa04120	Ubiquitin mediated proteolysis	131	-0.526883	-2.33098	0.00184502	0.0196691	0.0134159	5184	tags=56%, list=28%, signal=41%	UBE2L6/BIRC6/XIAP/VHL/UBE2Q1/PIAS1/RNF7/UBE2Z/FBXO4/HUWE1/UBE3A/DDB1/CBLB/TRIM32/TRAF6/ANAPC7/SKP1/UBE2W/WWP1/UBE4A/UBE2Q2/ANAPC4/SAE1/TRIM37/PIAS2/UBA1/CUL3/UBE2NL/UBE2K/CUL5/TRIP12/UBE2S/RCHY1/CBL/UBE2L3/MAP3K1/BIRC2/UBE3C/RHOBTB2/CDC26/UBE2R2/CUL4A/SMURF1/UBE2E1/ERCC8/UBR5/SMURF2/UBA2/UBE2A/CDC16/UBE2D1/ITCH/UBA3/HERC4/COP1/CUL4B/CDC27/RBX1/PML/MDM2/CUL2/CDC23/ANAPC1/ELOC/SKP2/UBA6/CBLC/BIRC3/…
PACA-CA	hsa04270	Vascular smooth muscle contraction	126	0.416834	1.95613	0.0021978	0.0196691	0.0134159	4541	tags=40%, list=24%, signal=30%	PLA2G2A/PLA2G1B/AVPR1A/ADCY5/MYH11/PRKCB/MYLK2/NPR1/RAMP3/ADCY4/ADCY1/PLA2G2C/PLA2G12B/PLCB2/KCNMB1/KCNMA1/AVP/PRKACG/MYLK3/CACNA1F/RAMP2/PLA2G5/CALCB/GUCY1A2/PLCB1/PRKCQ/ADCY3/CACNA1S/AGTR1/PLA2G4C/PLA2G2D/PPP1R14A/CALML6/KCNMB2/NPPB/CALCRL/PLA2G4E/ADCY8/CALML3/CALCA/CYP4A22/PLA2G2F/PLA2G3/PLA2G2E/PLA2G4F/NPPA/ADRA1A/ITPR1/MAP2K2/ADRA1B
PACA-CA	hsa05203	Viral carcinogenesis	156	-0.378932	-1.72618	0.00180505	0.0196691	0.0134159	4869	tags=38%, list=26%, signal=28%	CHD4/GTF2H1/RHOA/CREB1/UBR4/PSMC1/YWHAQ/CDKN2A/EP300/UBE3A/PIK3R2/DDB1/SNW1/PIK3CB/VDAC3/TRAF2/PXN/PIK3CA/TP53/SP100/GTF2E2/BAK1/GTF2E1/HDAC2/MAPK3/YWHAB/LTBR/CASP3/ACTN1/CASP8/ATF2/RAC1/YWHAZ/CCND1/RANBP1/RASA2/ACTN4/GTF2H3/MDM2/CDK2/RB1/EIF2AK2/HDAC1/RBL1/SCIN/CCNE1/KRAS/PMAIP1/SKP2/PKM/CDK6/GTF2A2/CCNE2/DLG1/CDC20/POLB/CHEK1/CCNA2/CDK1
PACA-CA	hsa04061	Viral protein interaction with cytokine and cytokine receptor	91	0.460345	2.01645	0.00213675	0.0196691	0.0134159	1763	tags=33%, list=9%, signal=30%	IL6/CCL19/CCL8/CCL2/IL22RA1/CXCR2/IL18RAP/CXCR1/CX3CR1/CXCL12/CXCR5/CCL21/CXCL13/CCR2/CCL4/CSF1R/CXCR4/IL10RA/CCR7/IL10/TNFRSF1B/IL6R/CCL16/CCR10/CCR6/CSF1/XCL1/TNFSF14/CCL24/CCL26
PACA-CA	hsa04740	Olfactory transduction	378	0.417301	2.2285	0.00251256	0.0196715	0.0134175	8031	tags=60%, list=43%, signal=35%	PDE1C/OR8D4/OR2T8/OR3A2/OR3A3/OR52N4/PDE2A/OR4D5/SLC24A4/OR8B12/OR13J1/OR1L6/OR52B4/OR10D3/OR10C1/OR2L13/OR4C46/OR51E1/SLC8A1/OR13C2/OR51T1/OR10J3/SLC8A2/PRKACG/OR51F1/OR5M10/RGS2/OR8B4/OR52N1/OR2G2/OR2B11/OR6P1/OR2M4/OR52W1/OR52B6/OR52E4/ARRB1/CNGA4/OR6V1/GUCY2D/ADCY3/OR2AP1/OR10Z1/OR6C70/OR51E2/OR13A1/OR4P4/OR6Q1/OR2W5/ARRB2/OR6C4/OR2A2/CNGB1/OR2D3/OR2G6/OR3A1/OR56A3/OR7G3/OR13G1/OR5B12/OR51M1/…
PACA-CA	hsa04662	B cell receptor signaling pathway	78	0.415021	1.74241	0.00421053	0.0229294	0.0156397	2871	tags=31%, list=15%, signal=26%	CR2/CD79A/CD22/BTK/PRKCB/CD79B/CD19/LILRB2/LILRA3/NFATC2/LILRB1/PIK3AP1/LILRB5/PPP3R2/VAV3/NFATC1/LILRA4/LILRA5/LILRB4/FCGR2B/PIK3CD/LILRA6/BLNK/RASGRP3
PACA-CA	hsa04725	Cholinergic synapse	108	0.36851	1.66073	0.00433839	0.0229294	0.0156397	5029	tags=40%, list=27%, signal=29%	CHRM3/ADCY5/PRKCB/CHRNA6/BCL2/ADCY4/ADCY1/PLCB2/PIK3R5/CHRNB4/GNG8/PRKACG/CACNA1F/CHRM4/PLCB1/PIK3R6/ADCY3/CACNA1S/PIK3CD/KCNQ1/GNGT2/KCNQ2/CHRM1/JAK2/CHRNA7/SLC5A7/ADCY8/ACHE/CACNA1B/CHAT/CHRNB2/CAMK2B/FYN/CREB3L3/SLC18A3/ITPR1/FOS/GNG3/KCNJ3/GNGT1/GNAO1/PIK3CG/GNG2
PACA-CA	hsa04713	Circadian entrainment	95	0.385754	1.6862	0.0043573	0.0229294	0.0156397	5029	tags=43%, list=27%, signal=32%	KCNJ5/ADCY5/PRKCB/RASD1/ADCY4/ADCY1/GRIA1/GRIN2B/MTNR1A/RYR2/PLCB2/RYR3/ADCYAP1/GNG8/PRKACG/PER1/GUCY1A2/ADCYAP1R1/PLCB1/ADCY3/GRIN2C/GNGT2/CALML6/CACNA1I/RYR1/NOS1/GRIA2/ADCY8/CALML3/KCNJ9/CACNA1H/CAMK2B/GRIA3/RPS6KA5/ITPR1/FOS/GNG3/KCNJ3/GNGT1/GNAO1/GNG2
PACA-CA	hsa04724	Glutamatergic synapse	110	0.359952	1.62632	0.004329	0.0229294	0.0156397	6092	tags=48%, list=33%, signal=33%	SLC1A2/GLS2/ADCY5/SLC38A3/PRKCB/ADCY4/SHANK3/ADCY1/GRIA1/GRIN2B/PLCB2/GNG8/GRIK3/PRKACG/PPP3R2/SLC17A7/PLCB1/ADCY3/GRIN2C/DLGAP1/HOMER2/GRIK5/GNGT2/PLA2G4C/SHANK1/GRM5/GRIK4/GRIN3A/GRIK1/GRIA2/GRM4/PLA2G4E/ADCY8/GRM3/GRM8/PLA2G4F/GRIA3/ITPR1/GNG3/KCNJ3/GNGT1/GNAO1/GNG2/SLC17A8/SLC1A7/ITPR2/PLA2G4D/GRM2/GRM7/GNB3/GRIN1/PRKCG/PLD2
PACA-CA	hsa04672	Intestinal immune network for IgA production	39	0.468377	1.72705	0.00417537	0.0229294	0.0156397	3076	tags=41%, list=16%, signal=34%	IL6/CXCL12/CD28/CXCR4/HLA-DQA1/HLA-DOB/IL10/CCR10/MADCAM1/HLA-DQB1/TNFRSF13B/AICDA/ICOS/TNFRSF17/HLA-DMB/IL5
PACA-CA	hsa04950	Maturity onset diabetes of the young	25	0.551332	1.80651	0.00408998	0.0229294	0.0156397	5030	tags=68%, list=27%, signal=50%	NR5A2/BHLHA15/IAPP/PDX1/ONECUT1/HHEX/PAX4/GCK/SLC2A2/NKX2-2/MAFA/FOXA2/HNF1A/FOXA3/NEUROG3/HNF4A/PKLR
PACA-CA	hsa05032	Morphine addiction	88	0.399754	1.73172	0.00425532	0.0229294	0.0156397	5393	tags=45%, list=29%, signal=32%	GABRA2/KCNJ5/ADCY5/PDE1C/PRKCB/PDE3B/PDE2A/ADCY4/ADCY1/GNG8/GABRD/PRKACG/GABRR2/ARRB1/ADCY3/PDE4B/GRK5/ARRB2/GNGT2/GABRR3/PDE1B/ADORA1/PDE8B/ADCY8/SLC32A1/PDE3A/KCNJ9/CACNA1B/GRK4/GABRA4/GNG3/KCNJ3/GABRA1/GABRB1/GNGT1/GNAO1/GNG2/GABRG2/GABRR1/OPRM1
PACA-CA	hsa04114	Oocyte meiosis	117	-0.391688	-1.69936	0.00373832	0.0229294	0.0156397	2212	tags=30%, list=12%, signal=27%	PPP2R5A/ANAPC4/ESPL1/CAMK2G/PPP2R5E/FBXO5/PPP3R1/MAPK3/CDC26/YWHAB/SMC3/CDC25C/PPP3CA/CDC16/YWHAZ/SLK/CDC27/RBX1/CDK2/CALM2/ITPR3/CDC23/ANAPC1/CCNE1/CCNE2/CDC20/PTTG1/MAD2L1/AURKA/PLK1/SGO1/CCNB1/BUB1/CCNB2/CDK1
PACA-CA	hsa05340	Primary immunodeficiency	35	0.528695	1.88504	0.00425532	0.0229294	0.0156397	5909	tags=69%, list=32%, signal=47%	CD79A/BTK/CD19/PTPRC/AIRE/TNFRSF13B/CD3D/AICDA/ICOS/LCK/CD3E/IGLL1/BLNK/CIITA/ZAP70/ORAI1/TNFRSF13C/CD8A/RAG2/JAK3/IKBKG/CD8B/CD4/RFXANK
PACA-CA	hsa04974	Protein digestion and absorption	86	0.397069	1.70264	0.00428266	0.0229294	0.0156397	3236	tags=36%, list=17%, signal=30%	CELA2A/CELA2B/CTRL/CPA2/CELA3A/CELA3B/CPA1/COL28A1/ATP1A2/CPB1/PRSS3/PRSS2/COL4A4/ELN/SLC8A1/XPNPEP2/SLC8A2/COL9A3/KCNK5/COL4A6/COL11A2/SLC36A3/KCNQ1/SLC3A1/COL27A1/SLC9A3/COL21A1/COL4A3/COL9A2/SLC8A3/COL5A3
PACA-CA	hsa04914	Progesterone-mediated oocyte maturation	88	-0.405417	-1.67549	0.0056391	0.0282836	0.0192917	3016	tags=24%, list=16%, signal=20%	MAPK3/CDC26/CDC25C/CDC25A/CDC25B/CDC16/GNAI1/CDC27/CDK2/CDC23/ANAPC1/KIF22/KRAS/MAD2L1/AURKA/PLK1/CCNA2/CCNB1/BUB1/CCNB2/CDK1
PACA-CA	hsa00980	Metabolism of xenobiotics by cytochrome P450	55	0.420117	1.63857	0.00614754	0.0303594	0.0207075	2282	tags=25%, list=12%, signal=22%	ADH1B/ADH1A/ADH1C/GSTA2/UGT2A3/GSTA3/CYP1B1/GSTA5/CYP1A1/UGT2B4/GSTT1/AKR7A3/HSD11B1/ADH6
PACA-CA	hsa04610	Complement and coagulation cascades	83	0.356754	1.51328	0.0107527	0.0448261	0.030575	4662	tags=48%, list=25%, signal=36%	CR2/CR1/C7/F11/F8/C5/CFD/C6/CLU/VSIG4/KLKB1/C1QA/F2RL3/F13A1/MASP2/F10/MASP1/SERPINF2/PLG/C4A/PROCR/PROS1/C2/ITGAM/KNG1/C1QB/C3/BDKRB2/VWF/CR1L/F2/VTN/C5AR1/C9/C8G/A2M/F12/F7/THBD/ITGB2
PACA-CA	hsa04911	Insulin secretion	83	0.358839	1.52213	0.0107527	0.0448261	0.030575	2421	tags=28%, list=13%, signal=24%	CHRM3/ADCY5/ATP1A2/PRKCB/FFAR1/ADCY4/ADCY1/RYR2/PLCB2/PDX1/KCNMB1/KCNMA1/ADCYAP1/PRKACG/KCNN3/CACNA1F/GCK/ADCYAP1R1/PLCB1/SLC2A2/ADCY3/CACNA1S/KCNJ11
PACA-CA	hsa04658	Th1 and Th2 cell differentiation	85	0.364531	1.56061	0.0105932	0.0448261	0.030575	5774	tags=47%, list=31%, signal=33%	RBPJL/HLA-DQA1/HLA-DOB/IL12B/IL12RB2/NFATC2/HLA-DQB1/PPP3R2/CD247/IL13/CD3D/NFATC1/STAT4/LCK/CD3G/PRKCQ/CD3E/HLA-DMB/IL5/LAT/JAK2/STAT5A/ZAP70/DLL4/DLL3/HLA-DMA/HLA-DOA/IL2RB/DLL1/TBX21/FOS/NFKBIA/JAK3/IKBKG/IL12RB1/HLA-DPA1/IL4/IFNG/CD4/JUN
PACA-CA	hsa04921	Oxytocin signaling pathway	147	0.308166	1.46669	0.0113895	0.0462789	0.0315659	4523	tags=35%, list=24%, signal=26%	KCNJ5/ADCY5/PRKCB/MYLK2/NPR1/NOS3/CAMK1/ADCY4/NFATC2/ADCY1/CACNG3/CACNB2/RYR2/PLCB2/RYR3/PIK3R5/CACNA2D4/TRPM2/PRKACG/RGS2/CACNB4/PPP3R2/MYLK3/CACNA1F/NFATC1/CACNG6/GUCY1A2/PLCB1/PIK3R6/ADCY3/CACNA2D2/CACNA1S/RCAN1/PLA2G4C/CALML6/OXT/RYR1/CACNA2D3/PRKAG3/PLA2G4E/ADCY8/CALML3/CACNG5/KCNJ9/MEF2C/PLA2G4F/CAMK2B/NPPA/ITPR1/FOS/MAP2K2
PACA-AU	hsa04662	B cell receptor signaling pathway	70	0.524721	1.77436	0.0013624	0.0232306	0.0155404	3300	tags=36%, list=20%, signal=29%	CD19/CD79A/CR2/LILRA2/CD72/BTK/PIK3CD/INPP5D/PRKCB/VAV3/LILRA4/NFATC1/NFATC2/PIK3R1/SOS1/NFATC3/CD22/VAV1/LILRB3/RASGRP3/PPP3CC/LILRA1/PIK3R3/LILRA5/PLCG2
PACA-AU	hsa04024	cAMP signaling pathway	179	0.40191	1.55129	0.00121507	0.0232306	0.0155404	3533	tags=31%, list=22%, signal=24%	GHRL/FXYD2/EDN3/ADCYAP1/GLI1/FXYD1/PTCH1/SST/VIP/ATP2A3/CFTR/POMC/ATP1B2/NPY/PIK3CD/GCG/RAPGEF4/PLCE1/VAV3/LIPE/GNAS/ADCY9/NFATC1/PPARA/OXT/ADCY5/ADCY1/PIK3R1/GPR119/CREB3L3/PLD2/VAV1/GLP1R/PPP1R1B/HTR1D/MYL9/ATP1A4/EDN1/CREB3L1/FSHB/CNGA1/PDE4B/EDNRA/PIK3R3/SUCNR1/TIAM1/PTGER3/FSHR/BRAF/PDE4A/CALML6/GRIA4/HTR6/F2R/CAMK2A
PACA-AU	hsa04514	Cell adhesion molecules (CAMs)	118	0.573885	2.10363	0.00127714	0.0232306	0.0155404	2578	tags=45%, list=16%, signal=38%	SELL/ITGAL/CD4/SELP/CLDN18/CD40LG/PTPRC/CLDN2/CD6/HLA-DOB/CD8A/NLGN1/NLGN3/CD2/PDCD1/CTLA4/NRCAM/JAM2/CLDN5/HLA-DPB1/ITGAM/ICOSLG/NCAM1/CD28/HLA-DOA/ICOS/HLA-DQA1/HLA-DQB1/NCAM2/CDH5/SELE/CDH4/CLDN9/CLDN15/ITGA9/CNTNAP1/NLGN2/SPN/CADM1/PECAM1/CD22/ITGA8/LRRC4C/HLA-DRB1/NTNG1/HLA-DPA1/CLDN23/CLDN17/ITGA4/SDC2/JAM3/ITGB2/CADM3
PACA-AU	hsa04062	Chemokine signaling pathway	160	0.536882	2.03981	0.00123305	0.0232306	0.0155404	1964	tags=25%, list=12%, signal=22%	CCL17/CCR7/CCL19/ITK/CXCR6/CCL23/PLCB2/CCL21/GNG7/PREX1/CCR2/CXCL13/RASGRP2/GNG2/NCF1/CXCL12/FGR/CXCR4/CXCL14/CCL18/PIK3CD/CXCR3/HCK/CCR10/WAS/PRKCB/GRK6/VAV3/GNGT2/CXCL9/DOCK2/PIK3CG/ARRB1/ADCY9/SHC2/ADCY5/ADCY1/PIK3R1/SOS1/GRK5
PACA-AU	hsa04060	Cytokine-cytokine receptor interaction	240	0.49463	1.96051	0.00117096	0.0232306	0.0155404	2409	tags=29%, list=15%, signal=25%	CCL17/CCR7/CD27/CCL19/TNFRSF13B/TNFRSF17/CD4/CXCR6/CCL23/TNFSF14/AMHR2/CCL21/CD40LG/GHR/TNFSF13/NGFR/IL16/IL10RA/CCR2/CXCL13/TNF/CSF2RA/IL21R/CXCL12/IL18RAP/TNFRSF13C/IL17D/IL11RA/CXCR4/BMP5/CXCL14/IL22RA1/CCL18/CXCR3/IL34/CCR10/IL17RE/IL2RG/TNFSF12/CXCL9/IL2RB/IFNLR1/IL23A/FASLG/CXCL17/MPL/IL33/IL18R1/ACVR1B/IL3RA/GDF5/IL27RA/TNFRSF11A/CTF1/CSF1R/IL17RA/TGFB3/TNFRSF1B/IFNAR2/CSF3/FAS/IL19/CCL5/T…
PACA-AU	hsa00982	Drug metabolism - cytochrome P450	58	0.628082	2.05282	0.00142045	0.0232306	0.0155404	771	tags=31%, list=5%, signal=30%	ADH1B/AOX1/GSTA5/GSTM5/UGT2A3/FMO1/CYP2C9/CYP2C8/GSTM4/FMO5/ADH1C/GSTA1/FMO2/ADH1A/FMO3/GSTM2/GSTA2/GSTM3
PACA-AU	hsa04640	Hematopoietic cell lineage	82	0.630918	2.18887	0.00134048	0.0232306	0.0155404	2462	tags=48%, list=15%, signal=41%	CD19/CD5/CD3E/CD4/CR2/CD1D/CD1C/CD33/FLT3/FCER2/HLA-DOB/TNF/CSF2RA/CD36/CD8A/CD2/CD1B/IL11RA/CD3G/HLA-DPB1/ITGAM/HLA-DOA/HLA-DQA1/HLA-DQB1/CD1A/CD7/KIT/IL3RA/ANPEP/CSF1R/CSF3/CD1E/CD22/GYPA/HLA-DRB1/HLA-DPA1/IL1B/IL2RA/ITGA4
PACA-AU	hsa04911	Insulin secretion	69	0.574686	1.94024	0.00136799	0.0232306	0.0155404	2678	tags=36%, list=16%, signal=30%	FXYD2/ADCYAP1/ABCC8/PLCB2/SLC2A2/KCNMB2/FFAR1/ATP1B2/INS/GCG/RAPGEF4/PRKCB/KCNN3/SNAP25/GNAS/ADCY9/ADCY5/ADCY1/GPR119/PRKCG/CREB3L3/GLP1R/ATP1A4/KCNMB1/CREB3L1
PACA-AU	hsa04672	Intestinal immune network for IgA production	42	0.656779	2.01725	0.00145349	0.0232306	0.0155404	3324	tags=62%, list=20%, signal=49%	TNFRSF13B/TNFRSF17/CD40LG/TNFSF13/HLA-DOB/CXCL12/TNFRSF13C/CXCR4/HLA-DPB1/ICOSLG/CD28/HLA-DOA/CCR10/ICOS/HLA-DQA1/HLA-DQB1/MAP3K14/PIGR/HLA-DRB1/HLA-DPA1/ITGA4/TNFSF13B/CD86/HLA-DMB/HLA-DRB4/HLA-DMA
PACA-AU	hsa05144	Malaria	41	0.669751	2.04791	0.00147493	0.0232306	0.0155404	2584	tags=54%, list=16%, signal=45%	ITGAL/ACKR1/SELP/CD40LG/TLR4/TNF/CD36/THBS4/TLR9/LRP1/GYPC/COMP/SELE/TGFB3/CSF3/PECAM1/GYPA/TLR2/IL1B/SDC2/ITGB2/HGF
PACA-AU	hsa04080	Neuroactive ligand-receptor interaction	288	0.390166	1.5718	0.00112613	0.0232306	0.0155404	3787	tags=36%, list=23%, signal=28%	GHRL/EDN3/ADCYAP1/PPY/P2RY8/S1PR4/CRH/GCGR/GHR/IAPP/SST/GRP/P2RY13/F2RL2/VIP/CTSG/HTR2B/PTH1R/SCTR/P2RX1/ADORA3/POMC/P2RY10/ADRA2A/P2RX7/CNR1/NPY/GCG/APLNR/EDNRB/C3AR1/CHRNA6/PRSS1/TRPV1/THRA/GABRD/AGTR1/CALCRL/GLRB/MAS1/GRM4/GRIK4/GABRA6/OXT/PTAFR/CCKBR/PYY/GRM8/LPAR4/UCN3/S1PR1/AVPR1B/ADRA2C/TBXA2R/ADRA1D/NPBWR2/GZMA/PTGFR/P2RY1/GABRB3/GLP1R/NMUR2/GH1/FPR2/HTR1D/GNRH1/TAC3/HRH3/GPR50/HTR2A/EDN1…
PACA-AU	hsa04972	Pancreatic secretion	88	0.519458	1.82206	0.0013245	0.0232306	0.0155404	2783	tags=41%, list=17%, signal=34%	FXYD2/PLCB2/PLA2G2A/PLA2G10/ATP2A3/SCTR/CFTR/SLC4A4/PNLIPRP1/ATP1B2/BST1/CTRB2/PNLIP/PRKCB/ITPR2/SLC26A3/PRSS1/CTRL/PLA2G1B/CPA2/CPB1/CPA3/GNAS/ADCY9/CPA1/ADCY5/CEL/ADCY1/PRKCG/ITPR1/CELA3A/TRPC1/ATP1A4/CLCA1/CELA2B/PRSS2
PACA-AU	hsa05340	Primary immunodeficiency	31	0.820793	2.36335	0.00151976	0.0232306	0.0155404	932	tags=42%, list=6%, signal=40%	CD19/CD3E/TNFRSF13B/CD79A/CD4/CD40LG/PTPRC/CD8A/TNFRSF13C/LCK/BTK/ICOS/IL2RG
PACA-AU	hsa04660	T cell receptor signaling pathway	89	0.579823	2.03701	0.00131752	0.0232306	0.0155404	1970	tags=30%, list=12%, signal=27%	CD3E/CD4/ITK/CD40LG/PTPRC/TNF/CD8A/CD247/PDCD1/CTLA4/LCK/CD3G/GRAP2/PIK3CD/RASGRP1/CD28/ICOS/VAV3/PAK5/MAP3K14/PRKCQ/FYN/NFATC1/NFATC2/PIK3R1/SOS1/NFATC3
PACA-AU	hsa04658	Th1 and Th2 cell differentiation	76	0.537256	1.84435	0.00134771	0.0232306	0.0155404	3816	tags=46%, list=23%, signal=35%	CD3E/CD4/HLA-DOB/CD247/LCK/CD3G/HLA-DPB1/HLA-DOA/IL2RG/HLA-DQA1/HLA-DQB1/STAT4/IL2RB/PRKCQ/DLL1/NFATC1/NFATC2/RUNX3/NFATC3/HLA-DRB1/HLA-DPA1/IL2RA/MAPK11/STAT5A/DLL4/PPP3CC/JAK2/HLA-DMB/HLA-DRB4/HLA-DMA/TYK2/HLA-DRA/PLCG1/HLA-DRB3/LAT
PACA-AU	hsa04659	Th17 cell differentiation	95	0.498814	1.76853	0.00132802	0.0232306	0.0155404	4024	tags=45%, list=25%, signal=34%	CD3E/CD4/HLA-DOB/IL21R/CD247/IL17D/LCK/CD3G/HLA-DPB1/HLA-DOA/IL2RG/HLA-DQA1/HLA-DQB1/IL2RB/IL23A/PRKCQ/NFATC1/NFATC2/IL27RA/NFATC3/HLA-DRB1/IRF4/HLA-DPA1/IL1B/IL2RA/MAPK11/STAT5A/RORC/PPP3CC/JAK2/HLA-DMB/HLA-DRB4/HLA-DMA/TYK2/RUNX1/RXRA/HLA-DRA/PLCG1/HLA-DRB3/LAT/IL23R/RXRG/RORA
PACA-AU	hsa04061	Viral protein interaction with cytokine and cytokine receptor	82	0.571119	1.98141	0.00134048	0.0232306	0.0155404	1398	tags=28%, list=9%, signal=26%	CCL17/CCR7/CCL19/CCL23/TNFSF14/CCL21/IL10RA/CCR2/CXCL13/TNF/CXCL12/IL18RAP/CXCR4/CXCL14/IL22RA1/CCL18/CXCR3/IL34/CCR10/IL2RG/CXCL9/IL2RB/IL18R1
PACA-AU	hsa04022	cGMP-PKG signaling pathway	141	0.421072	1.58168	0.00245399	0.0259646	0.0173693	3383	tags=30%, list=21%, signal=24%	FXYD2/SLC8A2/PLCB2/GATA4/KCNMB2/PDE2A/NPR2/ATP2A3/ADORA3/ATP1B2/MEF2C/ADRA2A/INS/ITPR2/EDNRB/AGTR1/PIK3CG/ADCY9/NFATC1/NFATC2/ADCY5/ADCY1/ADRA2C/CREB3L3/NFATC3/INSR/ADRA1D/ITPR1/NOS3/TRPC6/MYL9/ATP1A4/KCNMB1/CREB3L1/PPP3CC/KCNJ8/CNGA1/PIK3R5/EDNRA/SLC8A1/BDKRB2/CALML6/GUCY1A1
PACA-AU	hsa03030	DNA replication	31	-0.718092	-2.35556	0.00290698	0.0259646	0.0173693	1426	tags=42%, list=9%, signal=38%	PRIM2/DNA2/RNASEH2A/RPA3/RFC2/RFC5/RFC4/FEN1/MCM2/PRIM1/MCM7/POLE2/RFC3
PACA-AU	hsa03460	Fanconi anemia pathway	44	-0.525818	-1.85099	0.00314465	0.0259646	0.0173693	1515	tags=32%, list=9%, signal=29%	ERCC4/FANCF/ATR/RPA3/FANCL/FANCB/BLM/RMI2/EME1/RMI1/BRCA1/PMS2/UBE2T/FANCI
PACA-AU	hsa04950	Maturity onset diabetes of the young	19	0.673127	1.73219	0.00315457	0.0259646	0.0173693	4148	tags=63%, list=26%, signal=47%	NKX2-2/IAPP/SLC2A2/NEUROD1/INS/HNF1B/PAX4/NEUROG3/PAX6/HHEX/NR5A2/BHLHA15
PACA-AU	hsa00980	Metabolism of xenobiotics by cytochrome P450	62	0.519885	1.71983	0.00281294	0.0259646	0.0173693	771	tags=23%, list=5%, signal=22%	ADH1B/GSTA5/GSTM5/UGT2A3/CYP2C9/GSTM4/CYP2S1/ADH1C/GSTA1/HSD11B1/ADH1A/GSTM2/GSTA2/GSTM3
PACA-AU	hsa03430	Mismatch repair	22	-0.661163	-1.97277	0.00271003	0.0259646	0.0173693	1297	tags=36%, list=8%, signal=34%	RPA3/RFC2/RFC5/RFC4/PMS2/MSH2/RFC3/EXO1
PACA-AU	hsa05032	Morphine addiction	77	0.474585	1.62755	0.0027027	0.0259646	0.0173693	1964	tags=29%, list=12%, signal=25%	GNG7/GNAO1/PDE2A/GNG2/PDE1B/PDE1A/KCNJ6/PDE7B/PRKCB/GRK6/CACNA1A/GNGT2/GABRD/ARRB1/GNAS/KCNJ5/ADCY9/GABRA6/ADCY5/ADCY1/PRKCG/GRK5
PACA-AU	hsa03420	Nucleotide excision repair	38	-0.611244	-2.08901	0.00303951	0.0259646	0.0173693	1908	tags=34%, list=12%, signal=30%	GTF2H2/DDB2/ERCC4/RPA3/RFC2/GTF2H1/RFC5/RFC4/GTF2H3/CUL4B/POLE2/ERCC8/RFC3
PACA-AU	hsa03050	Proteasome	37	-0.57177	-1.93129	0.00303951	0.0259646	0.0173693	6060	tags=70%, list=37%, signal=44%	PSMB3/POMP/PSMC5/PSME3/PSMB5/PSMD2/PSMC2/PSME2/PSMD8/PSMD3/PSMA6/PSMB7/PSMA5/PSMB2/PSMD13/PSMD6/PSMC6/PSMA4/PSMD7/PSMB8/PSMB9/PSMD11/PSMD14/SEM1/PSMC4/PSMC1
PACA-AU	hsa04974	Protein digestion and absorption	83	0.475005	1.65199	0.00266667	0.0259646	0.0173693	2787	tags=34%, list=17%, signal=28%	FXYD2/SLC8A2/COL9A2/PGA5/COL14A1/SLC3A1/COL4A4/COL4A3/ATP1B2/CTRB2/SLC1A1/PRSS1/CTRL/COL27A1/CPA2/CPB1/CPA3/CPA1/COL6A2/XPNPEP2/CELA3A/KCNK5/COL10A1/ATP1A4/COL4A2/CELA2B/PRSS2/COL6A5
PACA-AU	hsa04270	Vascular smooth muscle contraction	107	0.454112	1.63964	0.00261097	0.0259646	0.0173693	4109	tags=43%, list=25%, signal=32%	EDN3/PLCB2/PLA2G2A/PLA2G10/KCNMB2/RAMP3/NPR2/CYP4A11/PRKCB/ITPR2/AGTR1/CALCRL/ARHGEF1/PLA2G1B/PRKCQ/GNAS/ADCY9/PLA2G6/ADCY5/PPP1R12C/ADCY1/MYH11/RAMP2/AVPR1B/PRKCG/ADRA1D/ITPR1/MYL9/EDN1/KCNMB1/PLA2G4C/AVP/EDNRA/PPP1R14A/BRAF/CALML6/GUCY1A1/MRVI1/PRKCD/NPPC/PRKCH/PLA2G2E/CACNA1F/ADCY6/ADCY3/KCNMA1
PACA-AU	hsa04115	p53 signaling pathway	66	-0.463721	-1.77383	0.00343643	0.027185	0.0181857	1606	tags=35%, list=10%, signal=32%	MDM2/BID/RPRM/BAX/TP53AIP1/GORAB/SFN/CASP9/CD82/DDB2/ATR/CCNG2/RCHY1/SESN3/SERPINB5/CDK2/CCNB2/CCNE1/CCNB1/CDK1/PMAIP1/CHEK1/RRM2
PACA-AU	hsa03008	Ribosome biogenesis in eukaryotes	67	-0.469322	-1.80636	0.00347222	0.027185	0.0181857	5021	tags=54%, list=31%, signal=37%	WDR75/UTP4/NOL6/NOP56/EIF6/DKC1/XRN2/NXT1/GTPBP4/XPO1/EMG1/UTP6/HEATR1/REXO2/POP7/NOP58/LSG1/REXO5/RBM28/RPP40/UTP14A/CSNK2A3/RPP38/POP5/UTP15/POP1/RRP7A/RPP30/NMD3/NVL/WDR43/GAR1/SPATA5/UTP18/NXT2/CSNK2A1
PACA-AU	hsa04110	Cell cycle	108	-0.583539	-2.40505	0.00440529	0.0288721	0.0193143	1378	tags=31%, list=8%, signal=29%	TFDP2/ORC4/ANAPC10/ANAPC1/SMAD2/ATR/CDC6/E2F5/STAG1/E2F2/YWHAG/WEE1/RB1/CDC26/CDK2/CDC20/MCM2/ESPL1/CDC7/PTTG1/CCNB2/PKMYT1/PLK1/MCM7/CCNA2/TTK/CCNE1/CDC25A/CCNB1/CDC25C/CDK1/MAD2L1/CHEK1/ORC6
PACA-AU	hsa04927	Cortisol synthesis and secretion	51	0.524071	1.67566	0.00436047	0.0288721	0.0193143	2811	tags=37%, list=17%, signal=31%	PLCB2/NR0B1/POMC/MRAP/ITPR2/AGTR1/GNAS/ADCY9/KCNK3/ADCY5/PBX1/ADCY1/CYP11A1/CREB3L3/ITPR1/CYP17A1/HSD3B2/CREB3L1/CACNA1I
PACA-AU	hsa04114	Oocyte meiosis	109	-0.421947	-1.73879	0.0044843	0.0288721	0.0193143	1185	tags=17%, list=7%, signal=16%	PPP2R5D/MAPK14/YWHAG/CDC26/FBXO5/CDK2/CDC20/ESPL1/AURKA/PTTG1/CCNB2/PKMYT1/PLK1/CCNE1/CCNB1/CDC25C/CDK1/MAD2L1/SGO1
PACA-AU	hsa04380	Osteoclast differentiation	106	0.429242	1.55068	0.00390117	0.0288721	0.0193143	3382	tags=37%, list=21%, signal=29%	LILRA2/TNF/SIRPG/NCF1/NCF4/LCK/BTK/PIK3CD/SPI1/MAP3K14/FYN/LILRA4/NFATC1/NFATC2/OSCAR/TNFRSF11A/CSF1R/TYROBP/PIK3R1/GAB2/IFNAR2/NFKB2/PPARG/TREM2/LILRB3/SOCS1/IL1B/MAPK11/RELB/PPP3CC/LILRA1/PIK3R3/IFNAR1/LILRA5/FCGR2A/PLCG2/TRAF6/TYK2/MAP2K7
PACA-AU	hsa04914	Progesterone-mediated oocyte maturation	76	-0.465892	-1.8058	0.00384615	0.0288721	0.0193143	734	tags=20%, list=5%, signal=19%	MAPK14/CDC26/GNAI1/PIK3CB/CDK2/AURKA/CCNB2/PKMYT1/PLK1/CCNA2/CDC25A/CCNB1/CDC25C/CDK1/MAD2L1
PACA-AU	hsa03010	Ribosome	113	-0.482508	-2.01068	0.00431034	0.0288721	0.0193143	6434	tags=58%, list=40%, signal=35%	MRPL10/RPL27/MRPL16/RPS5/MRPS21/RPL30/RPLP1/RPLP2/RPL39/RPL7/RPS26/RPS4X/MRPS11/MRPS2/MRPL20/RPL4/RPL35A/MRPL27/RPLP0/RPL3L/RPS17/RPS11/MRPL18/RPL18A/MRPL33/RPS23/MRPL28/RPS4Y1/MRPL12/MRPS10/RPL28/RPL36A/RPL10A/RPL31/RPS15A/RPL23/MRPL17/MRPL36/MRPS5/MRPS6/MRPL32/MRPL11/RPL35/RPS20/RPS21/MRPL21/MRPS18C/MRPL3/RPL13/RPS25/RPS7/MRPL22/MRPS17/MRPS7/RPL34/RPL26L1/MRPL13/MRPS14/RSL24D1/MRPL19/RPL8/MRPS1…
PACA-AU	hsa03040	Spliceosome	116	-0.403106	-1.6853	0.00458716	0.0288721	0.0193143	5069	tags=44%, list=31%, signal=30%	PRPF38B/HSPA8/HNRNPCL1/SNRPB2/SNRPD2/ISY1/EIF4A3/SRSF9/SNRPA1/SNRPG/THOC1/SNRPD3/PLRG1/RBMXL3/NCBP1/SRSF3/PRPF6/PRPF4/NCBP2/SNRPF/PPIE/RBMXL2/TCERG1/LSM5/LSM3/TRA2A/HNRNPA3/SNRPB/DHX15/HNRNPK/SF3B6/PPIH/SNRPC/CDC5L/HSPA1B/SMNDC1/DDX42/WBP11/ALYREF/PHF5A/HSPA1A/SF3B1/SNRPD1/SNRPE/PRPF18/HNRNPC/RBMXL1/LSM6/SRSF10/BCAS2/HNRNPA1
PACA-AU	hsa05310	Asthma	24	0.633491	1.73066	0.00473934	0.0292563	0.0195713	3719	tags=62%, list=23%, signal=48%	CD40LG/HLA-DOB/TNF/MS4A2/HLA-DPB1/HLA-DOA/HLA-DQA1/HLA-DQB1/HLA-DRB1/HLA-DPA1/HLA-DMB/HLA-DRB4/HLA-DMA/HLA-DRA/HLA-DRB3
PACA-AU	hsa03013	RNA transport	128	-0.410626	-1.75614	0.00485437	0.029401	0.0196681	4805	tags=45%, list=30%, signal=32%	EIF5B/EIF4A3/EIF4G1/NUP205/THOC1/GEMIN5/NXT1/EIF2B2/PRMT5/GEMIN6/EIF2B4/UPF2/NCBP1/NUP153/NUP85/XPO1/EIF3C/EIF2S1/SEH1L/NCBP2/NUP42/POP7/PAIP1/EIF3J/STRAP/FXR1/NUP107/NUP160/RPP40/DDX20/NUP98/PHAX/SUMO1/TRNT1/SUMO2/RPP38/POP5/TACC3/EIF1AY/POP1/NUP37/PABPC3/RPP30/NMD3/XPOT/NUP50/ALYREF/RAE1/EIF1AX/EIF2S2/SENP2/NUP58/SAP18/EIF4EBP1/NUP54/NXT2/NUP35/NDC1
PACA-AU	hsa04610	Complement and coagulation cascades	72	0.48664	1.656	0.00542741	0.0295689	0.0197805	2653	tags=33%, list=16%, signal=28%	F10/VTN/CR2/SERPINF2/C7/F2RL2/KLKB1/C6/F13A1/F5/ITGAM/VSIG4/C3AR1/C1S/SERPING1/C1QB/C2/C1R/F7/ITGB2/CFD/PROS1/F11/SERPINA5
PACA-AU	hsa05203	Viral carcinogenesis	148	-0.354891	-1.54411	0.00543478	0.0295689	0.0197805	1964	tags=16%, list=12%, signal=14%	RANBP1/ATF2/GTF2H2/REL/NRAS/SP100/CCR5/GTF2H1/RAC1/YWHAG/PKM/RB1/DLG1/PIK3CB/CDK2/CDC20/GTF2H3/HDAC9/PSMC1/CCNA2/CCNE1/CDK1/PMAIP1/CHEK1
PACA-AU	hsa03440	Homologous recombination	36	-0.552936	-1.85092	0.00600601	0.030602	0.0204716	3692	tags=44%, list=23%, signal=34%	BRCA2/POLD3/BRCC3/PALB2/MRE11/NBN/TOPBP1/RAD51/RAD54B/RPA3/XRCC3/BLM/SEM1/EME1/RAD54L/BRCA1
PACA-AU	hsa04975	Fat digestion and absorption	35	0.55343	1.64561	0.00894188	0.0410049	0.0274307	1818	tags=29%, list=11%, signal=25%	PLA2G2A/NPC1L1/PLA2G10/CD36/PNLIPRP1/PNLIP/PLA2G1B/PLPP3/CEL/PLPP1
PACA-AU	hsa04120	Ubiquitin mediated proteolysis	122	-0.345	-1.45843	0.00943396	0.0426521	0.0285327	2664	tags=22%, list=16%, signal=19%	UBE2A/SKP2/ELOC/UBE2S/NEDD4/PIAS2/UBE2QL1/ANAPC10/ANAPC1/UBE2NL/DDB2/UBE2W/RCHY1/BIRC2/FANCL/UBE2J2/HERC4/UBE2E3/UBA6/CDC26/CDC20/CUL4B/BRCA1/BIRC3/UBE2C/UBE2H/ERCC8
PACA-AU	hsa04921	Oxytocin signaling pathway	124	0.39254	1.45508	0.0100503	0.0448074	0.0299744	2124	tags=23%, list=13%, signal=20%	PLCB2/CACNA2D3/GNAO1/CACNA2D2/CAMK1G/NPR2/MEF2C/KCNJ6/PRKCB/ITPR2/PIK3CG/GNAS/CACNA2D4/KCNJ5/ADCY9/NFATC1/NFATC2/OXT/KCNJ14/MAPK7/ADCY5/MAP2K5/PPP1R12C/ADCY1/PRKCG/NFATC3/ITPR1/NOS3
PACA-AU	hsa04218	Cellular senescence	140	-0.355121	-1.52299	0.0106383	0.0455319	0.0304591	1583	tags=16%, list=10%, signal=15%	SMAD2/RAD1/NRAS/RBBP4/ATR/E2F5/E2F2/MAPK14/RB1/EIF4EBP1/KIR2DL3/PIK3CB/RRAS2/CDK2/CCNB2/FOXM1/CCNA2/CCNE1/CDC25A/CCNB1/CDK1/CHEK1/IL1A
PACA-AU	hsa04725	Cholinergic synapse	95	0.42148	1.49434	0.0106242	0.0455319	0.0304591	2069	tags=23%, list=13%, signal=20%	PLCB2/GNG7/GNAO1/GNG2/KCNJ6/PIK3CD/KCNQ2/PRKCB/ITPR2/CACNA1A/GNGT2/CHRNA6/PIK3CG/ADCY9/FYN/KCNJ14/ADCY5/ADCY1/PIK3R1/PRKCG/CREB3L3/ITPR1
PACA-AU	hsa04724	Glutamatergic synapse	93	0.433363	1.53471	0.0105402	0.0455319	0.0304591	3788	tags=40%, list=23%, signal=31%	PLCB2/GNG7/GNAO1/GNG2/SLC17A6/PRKCB/SLC1A1/SLC1A2/SLC17A7/ITPR2/CACNA1A/GNGT2/DLG4/GRM4/GNAS/SLC1A3/SLC38A3/ADCY9/GRIK4/ADCY5/GRM8/ADCY1/PRKCG/ITPR1/PLD2/TRPC1/SHANK1/PLA2G4C/SHANK2/PPP3CC/GRIA4/GNG11/GNG3/HOMER2/PLD1/GRIK5/KCNJ3
PACA-AU	hsa04020	Calcium signaling pathway	163	0.372342	1.41979	0.0110294	0.0461008	0.0308397	3533	tags=35%, list=22%, signal=28%	SLC8A2/TNNC1/PLCB2/HTR2B/CAMK1G/ATP2A3/PDE1B/P2RX1/HRC/PDE1A/CXCR4/P2RX7/TPCN1/PLCE1/PRKCB/ORAI2/ITPR2/EDNRB/CACNA1A/PDGFRA/AGTR1/ITPKB/PLCD1/GNAS/ADCY9/PTAFR/CCKBR/ADCY1/AVPR1B/PRKCG/TBXA2R/ADRA1D/ITPR1/PTGFR/NOS3/ITPKA/TRDN/PHKG2/HTR2A/PTK2B/PPP3CC/CACNA1I/PDGFRB/TACR1/EDNRA/PHKA2/CHRM5/SLC8A1/PLCG2/ORAI3/BDKRB2/PTGER3/CALML6/CYSLTR2/HTR6/F2R/CAMK2A
PACA-AU	hsa04713	Circadian entrainment	79	0.443567	1.52781	0.0121131	0.0492189	0.0329256	2069	tags=22%, list=13%, signal=19%	ADCYAP1/PLCB2/GNG7/PER1/GNAO1/GNG2/KCNJ6/PRKCB/GNGT2/GNAS/KCNJ5/RASD1/ADCY9/ADCY5/ADCY1/PRKCG/ITPR1
